# Supplementary material for: cgMSI: pathogen detection within species from nanopore metagenomic sequencing data
Source: BMC Bioinformatics. 2023 Oct 12;24:387. doi: 10.1186/s12859-023-05512-9 (PMC10568937; doi:10.1186/s12859-023-05512-9)
Supplement: Supplementary file 2 — Additional file 2: provides details of all pathogen reference genomes used in this study. [file 12859_2023_5512_MOESM2_ESM.xlsx]

## Sheet: Klebsiella pneumoniae
Klebsiella pneumoniae reference genome used . Total 930 complete level Klebsiella pneumoniae genomes were used. The randomly selected 200 genomes in the experiment were placed at the top.
assembly_accession	bioproject	biosample	wgs_master	refseq_category	taxid	species_taxid	organism_name	infraspecific_name	isolate	version_status	assembly_level	release_type	genome_rep	seq_rel_date	asm_name	submitter	gbrs_paired_asm	paired_asm_comp	ftp_path	excluded_from_refseq	relation_to_type_material	asm_not_live_date
GCF_000240185.1	PRJNA84387	SAMN02602959		reference genome	1125630	573	Klebsiella pneumoniae subsp. pneumoniae HS11286	strain=HS11286		latest	Complete Genome	Major	Full	2011-12-27	ASM24018v2	Bioinformatics & Microbial Genomics, State Key Laboratory of Microbial Metabolism, Shanghai Jiaotong University	GCA_000240185.2	identical	https://ftp.ncbi.nlm.nih.gov/genomes/all/GCF/000/240/185/GCF_000240185.1_ASM24018v2			na
GCF_000364385.3	PRJNA224116	SAMN02152539		na	573	573	Klebsiella pneumoniae	strain=ATCC BAA-2146		latest	Complete Genome	Major	Full	2016-01-04	ASM36438v3	Sandia National Laboratories	GCA_000364385.3	identical	https://ftp.ncbi.nlm.nih.gov/genomes/all/GCF/000/364/385/GCF_000364385.3_ASM36438v3			na
GCF_000465975.2	PRJNA224116	SAMN02470575		na	1365186	573	Klebsiella pneumoniae KP-1	strain=KP-1		latest	Complete Genome	Major	Full	2015-10-22	ASM46597v2	SCELSE/NTU	GCA_000465975.2	identical	https://ftp.ncbi.nlm.nih.gov/genomes/all/GCF/000/465/975/GCF_000465975.2_ASM46597v2			na
GCF_000598005.1	PRJNA224116	SAMN03081502		na	1420012	573	Klebsiella pneumoniae 30660/NJST258_1	strain=30660/NJST258_1		latest	Complete Genome	Major	Full	2014-03-19	ASM59800v1	Igenbio Inc	GCA_000598005.1	identical	https://ftp.ncbi.nlm.nih.gov/genomes/all/GCF/000/598/005/GCF_000598005.1_ASM59800v1			na
GCF_000733255.1	PRJNA224116	SAMN03081487		na	1406314	573	Klebsiella pneumoniae subsp. pneumoniae PittNDM01	strain=PittNDM01		latest	Complete Genome	Major	Full	2014-07-24	ASM73325v1	University of Pittsburgh	GCA_000733255.1	identical	https://ftp.ncbi.nlm.nih.gov/genomes/all/GCF/000/733/255/GCF_000733255.1_ASM73325v1			na
GCF_000775375.1	PRJNA224116	SAMN02720898		na	72407	573	Klebsiella pneumoniae subsp. pneumoniae	strain=KPNIH33		latest	Complete Genome	Major	Full	2014-11-12	ASM77537v1	NIH	GCA_000775375.1	identical	https://ftp.ncbi.nlm.nih.gov/genomes/all/GCF/000/775/375/GCF_000775375.1_ASM77537v1			na
GCF_000784985.1	PRJNA224116	SAMN02820977		na	72407	573	Klebsiella pneumoniae subsp. pneumoniae	strain=KPNIH30		latest	Complete Genome	Major	Full	2014-11-17	ASM78498v1	NIH	GCA_000784985.1	identical	https://ftp.ncbi.nlm.nih.gov/genomes/all/GCF/000/784/985/GCF_000784985.1_ASM78498v1			na
GCF_000814805.1	PRJNA224116	SAMN03097203		na	1392499	573	Klebsiella pneumoniae subsp. pneumoniae 1158	strain=1158		latest	Complete Genome	Major	Full	2015-01-06	ASM81480v1	National Chung Hsing University	GCA_000814805.1	identical	https://ftp.ncbi.nlm.nih.gov/genomes/all/GCF/000/814/805/GCF_000814805.1_ASM81480v1			na
GCF_001022235.1	PRJNA224116	SAMN03024583		na	573	573	Klebsiella pneumoniae	strain=CAV1596		latest	Complete Genome	Major	Full	2015-06-09	ASM102223v1	University of Oxford	GCA_001022235.1	identical	https://ftp.ncbi.nlm.nih.gov/genomes/all/GCF/001/022/235/GCF_001022235.1_ASM102223v1			na
GCF_001455995.1	PRJNA224116	SAMEA3257677		na	573	573	Klebsiella pneumoniae	strain=MS6671		latest	Complete Genome	Major	Full	2015-12-01	MS6671.v1	UQ	GCA_001455995.1	identical	https://ftp.ncbi.nlm.nih.gov/genomes/all/GCF/001/455/995/GCF_001455995.1_MS6671.v1			na
GCF_001482345.1	PRJNA224116	SAMN04357099		na	573	573	Klebsiella pneumoniae	strain=J1		latest	Complete Genome	Major	Full	2015-12-24	ASM148234v1	State Key Laboratory of Urban Water Resource and Environment	GCA_001482345.1	identical	https://ftp.ncbi.nlm.nih.gov/genomes/all/GCF/001/482/345/GCF_001482345.1_ASM148234v1			na
GCF_001548315.1	PRJNA224116	SAMD00039249		na	573	573	Klebsiella pneumoniae	strain=YH43		latest	Complete Genome	Major	Full	2015-09-15	ASM154831v1	The Jikei University School of Medicine	GCA_001548315.1	identical	https://ftp.ncbi.nlm.nih.gov/genomes/all/GCF/001/548/315/GCF_001548315.1_ASM154831v1			na
GCF_001646625.1	PRJNA224116	SAMN04992856		na	573	573	Klebsiella pneumoniae	strain=W14		latest	Complete Genome	Major	Full	2016-05-18	ASM164662v1	Institute of Disease Control and Prevention	GCA_001646625.1	identical	https://ftp.ncbi.nlm.nih.gov/genomes/all/GCF/001/646/625/GCF_001646625.1_ASM164662v1			na
GCF_001663435.1	PRJNA224116	SAMN03455975		na	573	573	Klebsiella pneumoniae	strain=Kpn223		latest	Complete Genome	Major	Full	2016-06-16	ASM166343v1	NHGRI	GCA_001663435.1	identical	https://ftp.ncbi.nlm.nih.gov/genomes/all/GCF/001/663/435/GCF_001663435.1_ASM166343v1			na
GCF_001699105.2	PRJNA224116	SAMN03252408		na	573	573	Klebsiella pneumoniae	strain=XH210		latest	Complete Genome	Major	Full	2021-07-20	ASM169910v2	Sir Run Run Shaw Hospital, College of Medicine, Zhejiang University	GCA_001699105.2	identical	https://ftp.ncbi.nlm.nih.gov/genomes/all/GCF/001/699/105/GCF_001699105.2_ASM169910v2			na
GCF_001702045.2	PRJNA224116	SAMN04868722		na	573	573	Klebsiella pneumoniae	strain=2_GR_12		latest	Complete Genome	Major	Full	2018-12-06	ASM170204v2	The Unniversity of Queensland	GCA_001702045.2	identical	https://ftp.ncbi.nlm.nih.gov/genomes/all/GCF/001/702/045/GCF_001702045.2_ASM170204v2			na
GCF_001709275.1	PRJNA224116	SAMN04448229		na	573	573	Klebsiella pneumoniae		11	latest	Complete Genome	Major	Full	2016-08-23	ASM170927v1	Centers for Disease Control and Prevention. Division of Healthcare Quality Promotion	GCA_001709275.1	identical	https://ftp.ncbi.nlm.nih.gov/genomes/all/GCF/001/709/275/GCF_001709275.1_ASM170927v1			na
GCF_001741665.1	PRJNA224116	SAMN04008892		na	573	573	Klebsiella pneumoniae	strain=UCLAOXA232KP		latest	Complete Genome	Major	Full	2016-09-08	ASM174166v1	UCLA Medical Center	GCA_001741665.1	identical	https://ftp.ncbi.nlm.nih.gov/genomes/all/GCF/001/741/665/GCF_001741665.1_ASM174166v1			na
GCF_001885255.2	PRJNA224116	SAMN05412444		na	573	573	Klebsiella pneumoniae	strain=Kp_Goe_822579		latest	Complete Genome	Major	Full	2016-12-05	ASM188525v2	University Medical Center Goettingen	GCA_001885255.2	identical	https://ftp.ncbi.nlm.nih.gov/genomes/all/GCF/001/885/255/GCF_001885255.2_ASM188525v2			na
GCF_001902215.1	PRJNA224116	SAMN06067845		na	573	573	Klebsiella pneumoniae	strain=MNCRE69		latest	Complete Genome	Major	Full	2016-12-13	ASM190221v1	University of Minnesota	GCA_001902215.1	identical	https://ftp.ncbi.nlm.nih.gov/genomes/all/GCF/001/902/215/GCF_001902215.1_ASM190221v1			na
GCF_001902355.1	PRJNA224116	SAMN05412811		na	573	573	Klebsiella pneumoniae	strain=Kp_Goe_62629		latest	Complete Genome	Major	Full	2016-12-13	ASM190235v1	University Medical Center Goettingen	GCA_001902355.1	identical	https://ftp.ncbi.nlm.nih.gov/genomes/all/GCF/001/902/355/GCF_001902355.1_ASM190235v1			na
GCF_001902515.1	PRJNA224116	SAMN05412456		na	573	573	Klebsiella pneumoniae	strain=Kp_Goe_71070		latest	Complete Genome	Major	Full	2016-12-13	ASM190251v1	University Medical Center Goettingen	GCA_001902515.1	identical	https://ftp.ncbi.nlm.nih.gov/genomes/all/GCF/001/902/515/GCF_001902515.1_ASM190251v1			na
GCF_001908625.1	PRJNA224116	SAMN05412797		na	573	573	Klebsiella pneumoniae	strain=Kp_Goe_827024		latest	Complete Genome	Major	Full	2016-12-19	ASM190862v1	University Medical Center Goettingen	GCA_001908625.1	identical	https://ftp.ncbi.nlm.nih.gov/genomes/all/GCF/001/908/625/GCF_001908625.1_ASM190862v1			na
GCF_001908715.1	PRJNA224116	SAMN03024585		na	573	573	Klebsiella pneumoniae	strain=CAV1217		latest	Complete Genome	Major	Full	2016-12-19	ASM190871v1	University of Oxford	GCA_001908715.1	identical	https://ftp.ncbi.nlm.nih.gov/genomes/all/GCF/001/908/715/GCF_001908715.1_ASM190871v1			na
GCF_001922465.1	PRJNA224116	SAMN04014890		na	573	573	Klebsiella pneumoniae	strain=AR_0049		latest	Complete Genome	Major	Full	2016-12-27	ASM192246v1	Centers for Disease Control and Prevention	GCA_001922465.1	identical	https://ftp.ncbi.nlm.nih.gov/genomes/all/GCF/001/922/465/GCF_001922465.1_ASM192246v1			na
GCF_001952875.1	PRJNA224116	SAMN04889855		na	573	573	Klebsiella pneumoniae	strain=CN1		latest	Complete Genome	Major	Full	2017-01-17	ASM195287v1	New York Medical College	GCA_001952875.1	identical	https://ftp.ncbi.nlm.nih.gov/genomes/all/GCF/001/952/875/GCF_001952875.1_ASM195287v1			na
GCF_002055765.1	PRJNA224116	SAMN04014958		na	573	573	Klebsiella pneumoniae	strain=AR_0117		latest	Complete Genome	Major	Full	2017-03-21	ASM205576v1	Centers for Disease Control and Prevention	GCA_002055765.1	identical	https://ftp.ncbi.nlm.nih.gov/genomes/all/GCF/002/055/765/GCF_002055765.1_ASM205576v1			na
GCF_002113865.1	PRJNA224116	SAMN04158282		na	573	573	Klebsiella pneumoniae	strain=K66-45		latest	Complete Genome	Major	Full	2017-04-27	ASM211386v1	University of Oslo	GCA_002113865.1	identical	https://ftp.ncbi.nlm.nih.gov/genomes/all/GCF/002/113/865/GCF_002113865.1_ASM211386v1			na
GCF_002156785.1	PRJNA224116	SAMN06437491		na	573	573	Klebsiella pneumoniae	strain=KPN528		latest	Complete Genome	Major	Full	2017-05-23	ASM215678v1	Houston Methodist Hospital	GCA_002156785.1	identical	https://ftp.ncbi.nlm.nih.gov/genomes/all/GCF/002/156/785/GCF_002156785.1_ASM215678v1			na
GCF_002180075.1	PRJNA224116	SAMN04014888		na	573	573	Klebsiella pneumoniae	strain=AR_0047		latest	Complete Genome	Major	Full	2017-06-08	ASM218007v1	Centers for Disease Control and Prevention	GCA_002180075.1	identical	https://ftp.ncbi.nlm.nih.gov/genomes/all/GCF/002/180/075/GCF_002180075.1_ASM218007v1			na
GCF_002180295.1	PRJNA224116	SAMN04014970		na	573	573	Klebsiella pneumoniae	strain=AR_0129		latest	Complete Genome	Major	Full	2017-06-08	ASM218029v1	Centers for Disease Control and Prevention	GCA_002180295.1	identical	https://ftp.ncbi.nlm.nih.gov/genomes/all/GCF/002/180/295/GCF_002180295.1_ASM218029v1			na
GCF_002192375.1	PRJNA224116	SAMN04014979		na	573	573	Klebsiella pneumoniae	strain=AR_0138		latest	Complete Genome	Major	Full	2017-06-13	ASM219237v1	Centers for Disease Control and Prevention	GCA_002192375.1	identical	https://ftp.ncbi.nlm.nih.gov/genomes/all/GCF/002/192/375/GCF_002192375.1_ASM219237v1			na
GCF_002202215.1	PRJNA224116	SAMN04014986		na	573	573	Klebsiella pneumoniae	strain=AR_0145		latest	Complete Genome	Major	Full	2017-06-20	ASM220221v1	Centers for Disease Control and Prevention	GCA_002202215.1	identical	https://ftp.ncbi.nlm.nih.gov/genomes/all/GCF/002/202/215/GCF_002202215.1_ASM220221v1			na
GCF_002209405.1	PRJNA224116	SAMN07187263		na	573	573	Klebsiella pneumoniae	strain=19051		latest	Complete Genome	Major	Full	2017-06-27	ASM220940v1	Beijing Institute of Microbiology and Epidemiology	GCA_002209405.1	identical	https://ftp.ncbi.nlm.nih.gov/genomes/all/GCF/002/209/405/GCF_002209405.1_ASM220940v1			na
GCF_002249975.2	PRJNA224116	SAMN07452764		na	72407	573	Klebsiella pneumoniae subsp. pneumoniae	strain=AUSMDU00008079		latest	Complete Genome	Major	Full	2019-11-18	ASM224997v3	Doherty Applied Microbial Genomics	GCA_002249975.3	identical	https://ftp.ncbi.nlm.nih.gov/genomes/all/GCF/002/249/975/GCF_002249975.2_ASM224997v3			na
GCF_002258055.3	PRJNA224116	SAMN06671971		na	573	573	Klebsiella pneumoniae	strain=WCHKP7E2		latest	Complete Genome	Major	Full	2019-09-06	ASM225805v3	West China Hospital, Sichuan University	GCA_002258055.3	identical	https://ftp.ncbi.nlm.nih.gov/genomes/all/GCF/002/258/055/GCF_002258055.3_ASM225805v3			na
GCF_002300675.1	PRJNA224116	SAMN07572687		na	573	573	Klebsiella pneumoniae	strain=VBA2172		latest	Complete Genome	Major	Full	2019-02-28	ASM230067v2	Christian Medical College	GCA_002300675.2	identical	https://ftp.ncbi.nlm.nih.gov/genomes/all/GCF/002/300/675/GCF_002300675.1_ASM230067v2			na
GCF_002741685.1	PRJNA224116	SAMN06112197		na	573	573	Klebsiella pneumoniae		KSB1_5D	latest	Complete Genome	Major	Full	2017-11-02	ASM274168v1	Microbiological Diagnostic Unit Public Health Laboratory, Melbourne	GCA_002741685.1	identical	https://ftp.ncbi.nlm.nih.gov/genomes/all/GCF/002/741/685/GCF_002741685.1_ASM274168v1			na
GCF_002752975.1	PRJNA224116	SAMEA3357272		na	573	573	Klebsiella pneumoniae	strain=INF278		latest	Complete Genome	Major	Full	2017-11-06	ASM275297v1	Microbiological Diagnostic Unit Public Health Laboratory, Melbourne	GCA_002752975.1	identical	https://ftp.ncbi.nlm.nih.gov/genomes/all/GCF/002/752/975/GCF_002752975.1_ASM275297v1			na
GCF_002753165.1	PRJNA224116	SAMN07211282		na	573	573	Klebsiella pneumoniae	strain=KSB1_9D		latest	Complete Genome	Major	Full	2017-11-06	ASM275316v1	Microbiological Diagnostic Unit Public Health Laboratory, Melbourne	GCA_002753165.1	identical	https://ftp.ncbi.nlm.nih.gov/genomes/all/GCF/002/753/165/GCF_002753165.1_ASM275316v1			na
GCF_002753555.1	PRJNA224116	SAMN07211280		na	573	573	Klebsiella pneumoniae	strain=INF164		latest	Complete Genome	Major	Full	2017-11-06	ASM275355v1	Microbiological Diagnostic Unit Public Health Laboratory, Melbourne	GCA_002753555.1	identical	https://ftp.ncbi.nlm.nih.gov/genomes/all/GCF/002/753/555/GCF_002753555.1_ASM275355v1			na
GCF_002786755.1	PRJNA224116	SAMN07944237		na	573	573	Klebsiella pneumoniae	strain=CRKP-1215		latest	Complete Genome	Major	Full	2017-11-20	ASM278675v1	Yonsei University College of medicine	GCA_002786755.1	identical	https://ftp.ncbi.nlm.nih.gov/genomes/all/GCF/002/786/755/GCF_002786755.1_ASM278675v1			na
GCF_002811335.3	PRJNA224116	SAMN07235708		na	573	573	Klebsiella pneumoniae	strain=WCHKP020034		latest	Complete Genome	Minor	Full	2018-06-14	ASM281133v4	West China Hospital, Sichuan University	GCA_002811335.4	identical	https://ftp.ncbi.nlm.nih.gov/genomes/all/GCF/002/811/335/GCF_002811335.3_ASM281133v4			na
GCF_002813595.1	PRJNA224116	SAMN06112188		na	573	573	Klebsiella pneumoniae	strain=SGH10		latest	Complete Genome	Major	Full	2017-12-07	ASM281359v1	University of Melbourne	GCA_002813595.1	identical	https://ftp.ncbi.nlm.nih.gov/genomes/all/GCF/002/813/595/GCF_002813595.1_ASM281359v1			na
GCF_002833465.1	PRJNA224116	SAMN08133262		na	573	573	Klebsiella pneumoniae	strain=KP1766		latest	Complete Genome	Major	Full	2017-12-12	ASM283346v1	Medini Annavajhala's shared submissions	GCA_002833465.1	identical	https://ftp.ncbi.nlm.nih.gov/genomes/all/GCF/002/833/465/GCF_002833465.1_ASM283346v1			na
GCF_002850275.3	PRJNA224116	SAMN08222601		na	573	573	Klebsiella pneumoniae	strain=2N3		latest	Complete Genome	Major	Full	2019-05-22	ASM285027v3	National Natural Science Foundation of China	GCA_002850275.3	identical	https://ftp.ncbi.nlm.nih.gov/genomes/all/GCF/002/850/275/GCF_002850275.3_ASM285027v3			na
GCF_002852975.3	PRJNA224116	SAMN07609117		na	72407	573	Klebsiella pneumoniae subsp. pneumoniae	strain=SCKP020079		latest	Complete Genome	Major	Full	2019-08-16	ASM285297v3	West China Hospital, Sichuan University	GCA_002852975.3	identical	https://ftp.ncbi.nlm.nih.gov/genomes/all/GCF/002/852/975/GCF_002852975.3_ASM285297v3			na
GCF_002853475.2	PRJNA224116	SAMN07609088		na	573	573	Klebsiella pneumoniae	strain=SCKP020135		latest	Complete Genome	Major	Full	2019-03-25	ASM285347v2	West China Hospital, Sichuan University	GCA_002853475.2	identical	https://ftp.ncbi.nlm.nih.gov/genomes/all/GCF/002/853/475/GCF_002853475.2_ASM285347v2			na
GCF_002909775.1	PRJNA224116	SAMN08389138		na	573	573	Klebsiella pneumoniae	strain=BA28434		latest	Complete Genome	Major	Full	2019-02-28	ASM290977v2	Christian Medical College	GCA_002909775.2	identical	https://ftp.ncbi.nlm.nih.gov/genomes/all/GCF/002/909/775/GCF_002909775.1_ASM290977v2			na
GCF_002948565.1	PRJNA224116	SAMN04014907		na	573	573	Klebsiella pneumoniae	strain=AR_0066		latest	Complete Genome	Major	Full	2018-02-19	ASM294856v1	Centers for Disease Control and Prevention	GCA_002948565.1	identical	https://ftp.ncbi.nlm.nih.gov/genomes/all/GCF/002/948/565/GCF_002948565.1_ASM294856v1			na
GCF_002966875.1	PRJNA224116	SAMN08135572		na	573	573	Klebsiella pneumoniae	strain=HZW25		latest	Complete Genome	Major	Full	2018-03-02	ASM296687v1	The First Affiliated Hospital College of Medicine Zhejiang University	GCA_002966875.1	identical	https://ftp.ncbi.nlm.nih.gov/genomes/all/GCF/002/966/875/GCF_002966875.1_ASM296687v1			na
GCF_002970375.3	PRJNA224116	SAMN08579613		na	72407	573	Klebsiella pneumoniae subsp. pneumoniae	strain=CRK0298		latest	Complete Genome	Major	Full	2018-12-06	ASM297037v3	JCVI	GCA_002970375.3	identical	https://ftp.ncbi.nlm.nih.gov/genomes/all/GCF/002/970/375/GCF_002970375.3_ASM297037v3			na
GCF_003030145.1	PRJNA224116	SAMN08663449		na	573	573	Klebsiella pneumoniae	strain=CFSAN054111		latest	Complete Genome	Major	Full	2018-04-02	ASM303014v1	FDA/CFSAN	GCA_003030145.1	identical	https://ftp.ncbi.nlm.nih.gov/genomes/all/GCF/003/030/145/GCF_003030145.1_ASM303014v1			na
GCF_003037005.2	PRJNA224116	SAMN08624622		na	573	573	Klebsiella pneumoniae	strain=WCHKP020098		latest	Complete Genome	Major	Full	2019-02-28	ASM303700v2	West China Hospital, Sichuan University	GCA_003037005.2	identical	https://ftp.ncbi.nlm.nih.gov/genomes/all/GCF/003/037/005/GCF_003037005.2_ASM303700v2			na
GCF_003038215.3	PRJNA224116	SAMN08624619		na	573	573	Klebsiella pneumoniae	strain=WCHKP020030		latest	Complete Genome	Major	Full	2019-09-11	ASM303821v3	West China Hospital, Sichuan University	GCA_003038215.3	identical	https://ftp.ncbi.nlm.nih.gov/genomes/all/GCF/003/038/215/GCF_003038215.3_ASM303821v3			na
GCF_003181055.1	PRJNA224116	SAMN09245749		na	573	573	Klebsiella pneumoniae	strain=DA33140		latest	Complete Genome	Major	Full	2018-05-31	ASM318105v1	Uppsala University	GCA_003181055.1	identical	https://ftp.ncbi.nlm.nih.gov/genomes/all/GCF/003/181/055/GCF_003181055.1_ASM318105v1			na
GCF_003194285.1	PRJNA224116	SAMN07602587		na	573	573	Klebsiella pneumoniae	strain=CCUG 70742		latest	Complete Genome	Major	Full	2018-06-06	ASM319428v1	Chalmers University of Technology	GCA_003194285.1	identical	https://ftp.ncbi.nlm.nih.gov/genomes/all/GCF/003/194/285/GCF_003194285.1_ASM319428v1			na
GCF_003267985.1	PRJNA224116	SAMN07373332		na	573	573	Klebsiella pneumoniae	strain=CDC 0106		latest	Complete Genome	Major	Full	2018-06-26	ASM326798v1	Genentech	GCA_003267985.1	identical	https://ftp.ncbi.nlm.nih.gov/genomes/all/GCF/003/267/985/GCF_003267985.1_ASM326798v1			na
GCF_003288375.1	PRJNA224116	SAMN07291505		na	573	573	Klebsiella pneumoniae	strain=AR_362		latest	Complete Genome	Major	Full	2018-07-05	ASM328837v1	FDA/CDC	GCA_003288375.1	identical	https://ftp.ncbi.nlm.nih.gov/genomes/all/GCF/003/288/375/GCF_003288375.1_ASM328837v1			na
GCF_003429545.1	PRJNA224116	SAMN09279554		na	573	573	Klebsiella pneumoniae	strain=160111		latest	Complete Genome	Major	Full	2018-08-28	ASM342954v1	Chung Shan Medical University	GCA_003429545.1	identical	https://ftp.ncbi.nlm.nih.gov/genomes/all/GCF/003/429/545/GCF_003429545.1_ASM342954v1			na
GCF_003432205.1	PRJNA224116	SAMEA3357337		na	573	573	Klebsiella pneumoniae	strain=KSB1_7F-sc-2280268		latest	Complete Genome	Major	Full	2018-08-30	ASM343220v1	University of Melbourne	GCA_003432205.1	identical	https://ftp.ncbi.nlm.nih.gov/genomes/all/GCF/003/432/205/GCF_003432205.1_ASM343220v1			na
GCF_003432405.1	PRJNA224116	SAMN09691066		na	573	573	Klebsiella pneumoniae	strain=ZYST1		latest	Complete Genome	Major	Full	2018-08-30	ASM343240v1	Harbin Veterinary Research Institute, Chinese Academy of Agricultural Sciences	GCA_003432405.1	identical	https://ftp.ncbi.nlm.nih.gov/genomes/all/GCF/003/432/405/GCF_003432405.1_ASM343240v1			na
GCF_003571585.1	PRJNA224116	SAMN04015001		na	573	573	Klebsiella pneumoniae	strain=AR_0160		latest	Complete Genome	Major	Full	2018-09-16	ASM357158v1	Centers for Disease Control and Prevention	GCA_003571585.1	identical	https://ftp.ncbi.nlm.nih.gov/genomes/all/GCF/003/571/585/GCF_003571585.1_ASM357158v1			na
GCF_003571745.1	PRJNA224116	SAMN04014887		na	573	573	Klebsiella pneumoniae	strain=AR_0046		latest	Complete Genome	Major	Full	2018-09-16	ASM357174v1	Centers for Disease Control and Prevention	GCA_003571745.1	identical	https://ftp.ncbi.nlm.nih.gov/genomes/all/GCF/003/571/745/GCF_003571745.1_ASM357174v1			na
GCF_003584585.1	PRJNA224116	SAMD00116246		na	573	573	Klebsiella pneumoniae	strain=GSU10-3		latest	Complete Genome	Major	Full	2018-06-05	ASM358458v1	Laboratory of Bacterial Genomics, Pathogen Genomics Center, National Institute of Infectious Diseases	GCA_003584585.1	identical	https://ftp.ncbi.nlm.nih.gov/genomes/all/GCF/003/584/585/GCF_003584585.1_ASM358458v1			na
GCF_003597735.1	PRJNA224116	SAMN07421005		na	573	573	Klebsiella pneumoniae	strain=ST307PT03		latest	Complete Genome	Major	Full	2018-09-26	ASM359773v1	Yonsei University College of Medicine	GCA_003597735.1	identical	https://ftp.ncbi.nlm.nih.gov/genomes/all/GCF/003/597/735/GCF_003597735.1_ASM359773v1			na
GCF_003692695.1	PRJNA224116	SAMN08828864		na	573	573	Klebsiella pneumoniae	strain=2e		latest	Complete Genome	Major	Full	2018-10-29	ASM369269v1	Hunan Academy of Forestry	GCA_003692695.1	identical	https://ftp.ncbi.nlm.nih.gov/genomes/all/GCF/003/692/695/GCF_003692695.1_ASM369269v1			na
GCF_003812105.1	PRJNA224116	SAMN10163226		na	573	573	Klebsiella pneumoniae	strain=FDAARGOS_531		latest	Complete Genome	Major	Full	2018-11-21	ASM381210v1	US Food and Drug Administration	GCA_003812105.1	identical	https://ftp.ncbi.nlm.nih.gov/genomes/all/GCF/003/812/105/GCF_003812105.1_ASM381210v1			na
GCF_003855535.1	PRJNA224116	SAMN10439690		na	573	573	Klebsiella pneumoniae	strain=KP17-15		latest	Complete Genome	Major	Full	2018-12-02	ASM385553v1	Zhengzhou University	GCA_003855535.1	identical	https://ftp.ncbi.nlm.nih.gov/genomes/all/GCF/003/855/535/GCF_003855535.1_ASM385553v1			na
GCF_003931835.1	PRJNA224116	SAMN10497376		na	573	573	Klebsiella pneumoniae	strain=KP18-29		latest	Complete Genome	Major	Full	2018-12-09	ASM393183v1	(Institute of Drug Discovery & Development	GCA_003931835.1	identical	https://ftp.ncbi.nlm.nih.gov/genomes/all/GCF/003/931/835/GCF_003931835.1_ASM393183v1			na
GCF_003953905.1	PRJNA224116	SAMN08366844		na	573	573	Klebsiella pneumoniae	strain=11492		latest	Complete Genome	Major	Full	2018-12-18	ASM395390v1	Beijing Institute of Genomics,Chinese Academy of Sciences	GCA_003953905.1	identical	https://ftp.ncbi.nlm.nih.gov/genomes/all/GCF/003/953/905/GCF_003953905.1_ASM395390v1			na
GCF_004118955.1	PRJNA224116	SAMN10790857		na	573	573	Klebsiella pneumoniae	strain=AP8555		latest	Complete Genome	Major	Full	2019-01-30	ASM411895v1	Chinese Human genome center at Shanghai	GCA_004118955.1	identical	https://ftp.ncbi.nlm.nih.gov/genomes/all/GCF/004/118/955/GCF_004118955.1_ASM411895v1			na
GCF_004120035.1	PRJNA224116	SAMN08380941		na	573	573	Klebsiella pneumoniae	strain=F93-1		latest	Complete Genome	Major	Full	2019-01-30	ASM412003v1	Peking University People's Hospital	GCA_004120035.1	identical	https://ftp.ncbi.nlm.nih.gov/genomes/all/GCF/004/120/035/GCF_004120035.1_ASM412003v1			na
GCF_004120115.1	PRJNA224116	SAMN08380949		na	573	573	Klebsiella pneumoniae	strain=B12(AN)		latest	Complete Genome	Major	Full	2019-01-30	ASM412011v1	Peking University People's Hospital	GCA_004120115.1	identical	https://ftp.ncbi.nlm.nih.gov/genomes/all/GCF/004/120/115/GCF_004120115.1_ASM412011v1			na
GCF_004135795.1	PRJNA224116	SAMN10531975		na	573	573	Klebsiella pneumoniae	strain=NH34		latest	Complete Genome	Major	Full	2019-02-04	ASM413579v1	Chiang Mai University	GCA_004135795.1	identical	https://ftp.ncbi.nlm.nih.gov/genomes/all/GCF/004/135/795/GCF_004135795.1_ASM413579v1			na
GCF_004295405.1	PRJNA224116	SAMN10956502		na	573	573	Klebsiella pneumoniae	strain=BA34918		latest	Complete Genome	Major	Full	2019-02-25	ASM429540v1	Christian Medical College	GCA_004295405.1	identical	https://ftp.ncbi.nlm.nih.gov/genomes/all/GCF/004/295/405/GCF_004295405.1_ASM429540v1			na
GCF_004322955.1	PRJNA224116	SAMN03455989		na	573	573	Klebsiella pneumoniae	strain=ABFPV		latest	Complete Genome	Major	Full	2019-03-04	ASM432295v1	NHGRI	GCA_004322955.1	identical	https://ftp.ncbi.nlm.nih.gov/genomes/all/GCF/004/322/955/GCF_004322955.1_ASM432295v1			na
GCF_004924315.1	PRJNA224116	SAMN11054834		na	573	573	Klebsiella pneumoniae	strain=ST23		latest	Complete Genome	Major	Full	2019-04-30	ASM492431v1	Centers for Disease Control and Prevention. Division of Healthcare Quality Promotion	GCA_004924315.1	identical	https://ftp.ncbi.nlm.nih.gov/genomes/all/GCF/004/924/315/GCF_004924315.1_ASM492431v1			na
GCF_005854245.1	PRJNA224116	SAMN09487517		na	573	573	Klebsiella pneumoniae	strain=CR-HvKP4		latest	Complete Genome	Major	Full	2019-05-27	ASM585424v1	The Hong Kong Polytechnic University	GCA_005854245.1	identical	https://ftp.ncbi.nlm.nih.gov/genomes/all/GCF/005/854/245/GCF_005854245.1_ASM585424v1			na
GCF_006364295.1	PRJNA224116	SAMN11056490		na	573	573	Klebsiella pneumoniae	strain=FDAARGOS_775		latest	Complete Genome	Major	Full	2019-06-19	ASM636429v1	US Food and Drug Administration	GCA_006364295.1	identical	https://ftp.ncbi.nlm.nih.gov/genomes/all/GCF/006/364/295/GCF_006364295.1_ASM636429v1		assembly from type material	na
GCF_006965405.1	PRJNA224116	SAMN12085403		na	573	573	Klebsiella pneumoniae	strain=RJY9645		latest	Complete Genome	Major	Full	2019-09-25	ASM696540v3	School of Medicine, Shanghai Jiaotong University	GCA_006965405.3	identical	https://ftp.ncbi.nlm.nih.gov/genomes/all/GCF/006/965/405/GCF_006965405.1_ASM696540v3			na
GCF_007421875.2	PRJNA224116	SAMN12285738		na	573	573	Klebsiella pneumoniae	strain=KCJ3K307		latest	Complete Genome	Major	Full	2021-06-16	ASM742187v2	University of Florida	GCA_007421875.2	identical	https://ftp.ncbi.nlm.nih.gov/genomes/all/GCF/007/421/875/GCF_007421875.2_ASM742187v2			na
GCF_007873865.1	PRJNA224116	SAMN09104544		na	573	573	Klebsiella pneumoniae	strain=PIMB15ND2KP27		latest	Complete Genome	Major	Full	2019-08-07	ASM787386v1	Pasteur Institute in Ho Chi Minh City	GCA_007873865.1	identical	https://ftp.ncbi.nlm.nih.gov/genomes/all/GCF/007/873/865/GCF_007873865.1_ASM787386v1			na
GCF_008065415.1	PRJNA224116	SAMN12264830		na	573	573	Klebsiella pneumoniae	strain=18-2374		latest	Complete Genome	Major	Full	2019-08-22	ASM806541v1	Seoul Metropolitan Government Research Institute of Public Health and Environment	GCA_008065415.1	identical	https://ftp.ncbi.nlm.nih.gov/genomes/all/GCF/008/065/415/GCF_008065415.1_ASM806541v1			na
GCF_008632415.1	PRJNA224116	SAMN12741260		na	573	573	Klebsiella pneumoniae	strain=555		latest	Complete Genome	Major	Full	2019-09-22	ASM863241v1	college of life science	GCA_008632415.1	identical	https://ftp.ncbi.nlm.nih.gov/genomes/all/GCF/008/632/415/GCF_008632415.1_ASM863241v1			na
GCF_008728415.1	PRJNA224116	SAMN12813532		na	573	573	Klebsiella pneumoniae	strain=KP65		latest	Complete Genome	Major	Full	2019-09-30	ASM872841v1	Zhejiang Provincial People's Hospital	GCA_008728415.1	identical	https://ftp.ncbi.nlm.nih.gov/genomes/all/GCF/008/728/415/GCF_008728415.1_ASM872841v1			na
GCF_009025895.1	PRJNA224116	SAMN12984737		na	72407	573	Klebsiella pneumoniae subsp. pneumoniae	strain=BK13048		latest	Complete Genome	Major	Full	2019-10-14	ASM902589v1	Hackensack-Meridian Health Center for Discovery and Innovation	GCA_009025895.1	identical	https://ftp.ncbi.nlm.nih.gov/genomes/all/GCF/009/025/895/GCF_009025895.1_ASM902589v1			na
GCF_009387945.1	PRJNA224116	SAMN10721859		na	573	573	Klebsiella pneumoniae	strain=LH102-A		latest	Complete Genome	Major	Full	2019-10-29	ASM938794v1	IHU Mediteranee Infection	GCA_009387945.1	identical	https://ftp.ncbi.nlm.nih.gov/genomes/all/GCF/009/387/945/GCF_009387945.1_ASM938794v1			na
GCF_009556655.1	PRJNA224116	SAMN13135504		na	573	573	Klebsiella pneumoniae	strain=SMU18037509		latest	Complete Genome	Major	Full	2019-11-05	ASM955665v1	Saitama medical university	GCA_009556655.1	identical	https://ftp.ncbi.nlm.nih.gov/genomes/all/GCF/009/556/655/GCF_009556655.1_ASM955665v1			na
GCF_009661415.2	PRJNA224116	SAMN13153760		na	573	573	Klebsiella pneumoniae	strain=CriePir197		latest	Complete Genome	Major	Full	2020-10-29	ASM966141v2	Central Research Institute of Epidemiology	GCA_009661415.2	identical	https://ftp.ncbi.nlm.nih.gov/genomes/all/GCF/009/661/415/GCF_009661415.2_ASM966141v2			na
GCF_009661615.2	PRJNA224116	SAMN13153746		na	573	573	Klebsiella pneumoniae	strain=CriePir120		latest	Complete Genome	Major	Full	2020-10-29	ASM966161v2	Central Research Institute of Epidemiology	GCA_009661615.2	identical	https://ftp.ncbi.nlm.nih.gov/genomes/all/GCF/009/661/615/GCF_009661615.2_ASM966161v2			na
GCF_009731405.1	PRJNA224116	SAMD00186795		na	573	573	Klebsiella pneumoniae	strain=JUNP254		latest	Complete Genome	Major	Full	2019-11-18	ASM973140v1	Department of Microbiology, Juntendo University School of Medicine	GCA_009731405.1	identical	https://ftp.ncbi.nlm.nih.gov/genomes/all/GCF/009/731/405/GCF_009731405.1_ASM973140v1			na
GCF_009791475.1	PRJNA224116	SAMN13564660		na	573	573	Klebsiella pneumoniae	strain=BD_DM_914		latest	Complete Genome	Major	Full	2019-12-23	ASM979147v1	Cardiff University	GCA_009791475.1	identical	https://ftp.ncbi.nlm.nih.gov/genomes/all/GCF/009/791/475/GCF_009791475.1_ASM979147v1			na
GCF_009856585.1	PRJNA224116	SAMN13671318		na	573	573	Klebsiella pneumoniae	strain=Kp36		latest	Complete Genome	Major	Full	2020-01-11	ASM985658v1	Fudan University	GCA_009856585.1	identical	https://ftp.ncbi.nlm.nih.gov/genomes/all/GCF/009/856/585/GCF_009856585.1_ASM985658v1			na
GCF_009906875.1	PRJNA224116	SAMN13743062		na	573	573	Klebsiella pneumoniae	strain=158590		latest	Complete Genome	Major	Full	2020-01-20	ASM990687v1	Nanfang Hospital	GCA_009906875.1	identical	https://ftp.ncbi.nlm.nih.gov/genomes/all/GCF/009/906/875/GCF_009906875.1_ASM990687v1			na
GCF_009914235.1	PRJNA224116	SAMN11602135		na	573	573	Klebsiella pneumoniae	strain=LSH-KPN148		latest	Complete Genome	Major	Full	2020-01-22	ASM991423v1	Lishui Hospital, Zhejiang University School of Medicine	GCA_009914235.1	identical	https://ftp.ncbi.nlm.nih.gov/genomes/all/GCF/009/914/235/GCF_009914235.1_ASM991423v1			na
GCF_009931015.1	PRJNA224116	SAMN09499701		na	573	573	Klebsiella pneumoniae	strain=283747		latest	Complete Genome	Major	Full	2020-01-27	ASM993101v1	Beijing Institute of Genomics,Chinese Academy of Sciences	GCA_009931015.1	identical	https://ftp.ncbi.nlm.nih.gov/genomes/all/GCF/009/931/015/GCF_009931015.1_ASM993101v1			na
GCF_009931095.1	PRJNA224116	SAMN09499693		na	573	573	Klebsiella pneumoniae	strain=11305		latest	Complete Genome	Major	Full	2020-01-27	ASM993109v1	Beijing Institute of Genomics,Chinese Academy of Sciences	GCA_009931095.1	identical	https://ftp.ncbi.nlm.nih.gov/genomes/all/GCF/009/931/095/GCF_009931095.1_ASM993109v1			na
GCF_010367305.1	PRJNA224116	SAMD00163748		na	573	573	Klebsiella pneumoniae	strain=TA6363		latest	Complete Genome	Major	Full	2019-04-26	ASM1036730v1	Department of Microbiology, Tokyo Metropolitan Institute of Public Health	GCA_010367305.1	identical	https://ftp.ncbi.nlm.nih.gov/genomes/all/GCF/010/367/305/GCF_010367305.1_ASM1036730v1			na
GCF_011022255.1	PRJNA224116	SAMN14132403		na	573	573	Klebsiella pneumoniae	strain=KP18-2079		latest	Complete Genome	Major	Full	2020-02-26	ASM1102225v1	zhengzhou university	GCA_011022255.1	identical	https://ftp.ncbi.nlm.nih.gov/genomes/all/GCF/011/022/255/GCF_011022255.1_ASM1102225v1			na
GCF_011066505.1	PRJNA224116	SAMN10353651		na	573	573	Klebsiella pneumoniae	strain=16HN-263		latest	Complete Genome	Major	Full	2020-03-06	ASM1106650v1	The Hong Kong Polytechnic University	GCA_011066505.1	identical	https://ftp.ncbi.nlm.nih.gov/genomes/all/GCF/011/066/505/GCF_011066505.1_ASM1106650v1			na
GCF_011106795.1	PRJNA224116	SAMN11246290		na	573	573	Klebsiella pneumoniae	strain=KPC160125		latest	Complete Genome	Major	Full	2020-03-10	ASM1110679v1	Chung Shan Medical University	GCA_011106795.1	identical	https://ftp.ncbi.nlm.nih.gov/genomes/all/GCF/011/106/795/GCF_011106795.1_ASM1110679v1			na
GCF_011742505.2	PRJNA224116	SAMN14402336		na	573	573	Klebsiella pneumoniae	strain=BA2105		latest	Complete Genome	Major	Full	2020-10-23	ASM1174250v2	Christian Medical College	GCA_011742505.2	identical	https://ftp.ncbi.nlm.nih.gov/genomes/all/GCF/011/742/505/GCF_011742505.2_ASM1174250v2			na
GCF_011764365.2	PRJNA224116	SAMD00141414		na	573	573	Klebsiella pneumoniae	strain=MH15-269M		latest	Complete Genome	Major	Full	2020-07-29	ASM1176436v2	National Institute of Infectious Diseases	GCA_011764365.2	identical	https://ftp.ncbi.nlm.nih.gov/genomes/all/GCF/011/764/365/GCF_011764365.2_ASM1176436v2			na
GCF_012029695.2	PRJNA224116	SAMN14453495		na	573	573	Klebsiella pneumoniae	strain=NU-CRE195		latest	Complete Genome	Major	Full	2020-09-22	ASM1202969v2	Northwestern University Feinberg School of Medicine	GCA_012029695.2	identical	https://ftp.ncbi.nlm.nih.gov/genomes/all/GCF/012/029/695/GCF_012029695.2_ASM1202969v2			na
GCF_012029975.2	PRJNA224116	SAMN14453493		na	573	573	Klebsiella pneumoniae	strain=NU-CRE085		latest	Complete Genome	Major	Full	2020-09-22	ASM1202997v2	Northwestern University Feinberg School of Medicine	GCA_012029975.2	identical	https://ftp.ncbi.nlm.nih.gov/genomes/all/GCF/012/029/975/GCF_012029975.2_ASM1202997v2			na
GCF_012113655.1	PRJNA224116	SAMN14487965		na	573	573	Klebsiella pneumoniae	strain=Bckp067		latest	Complete Genome	Major	Full	2020-04-07	ASM1211365v1	Nanjing Agricultural University	GCA_012113655.1	identical	https://ftp.ncbi.nlm.nih.gov/genomes/all/GCF/012/113/655/GCF_012113655.1_ASM1211365v1			na
GCF_012167385.1	PRJNA224116	SAMN14487893		na	573	573	Klebsiella pneumoniae	strain=Bckp206		latest	Complete Genome	Major	Full	2020-04-08	ASM1216738v1	Nanjing Agricultural University	GCA_012167385.1	identical	https://ftp.ncbi.nlm.nih.gov/genomes/all/GCF/012/167/385/GCF_012167385.1_ASM1216738v1			na
GCF_013168295.1	PRJNA224116	SAMD00222555		na	573	573	Klebsiella pneumoniae	strain=SMKP03		latest	Complete Genome	Major	Full	2020-05-20	ASM1316829v1	Sapporo Medical University School of Medicine	GCA_013168295.1	identical	https://ftp.ncbi.nlm.nih.gov/genomes/all/GCF/013/168/295/GCF_013168295.1_ASM1316829v1			na
GCF_013305325.1	PRJNA224116	SAMN14859483		na	573	573	Klebsiella pneumoniae	strain=MS14393		latest	Complete Genome	Major	Full	2020-06-09	ASM1330532v1	The University of Queensland	GCA_013305325.1	identical	https://ftp.ncbi.nlm.nih.gov/genomes/all/GCF/013/305/325/GCF_013305325.1_ASM1330532v1			na
GCF_013348945.1	PRJNA224116	SAMN15186445		na	573	573	Klebsiella pneumoniae	strain=KP20194d		latest	Complete Genome	Major	Full	2020-06-17	ASM1334894v1	The Second Affiliated Hospital, University of South China	GCA_013348945.1	identical	https://ftp.ncbi.nlm.nih.gov/genomes/all/GCF/013/348/945/GCF_013348945.1_ASM1334894v1			na
GCF_013349025.1	PRJNA224116	SAMN15186442		na	573	573	Klebsiella pneumoniae	strain=KP20194c3		latest	Complete Genome	Major	Full	2020-06-18	ASM1334902v1	The Second Affiliated Hospital, University of South China	GCA_013349025.1	identical	https://ftp.ncbi.nlm.nih.gov/genomes/all/GCF/013/349/025/GCF_013349025.1_ASM1334902v1			na
GCF_013376535.2	PRJNA224116	SAMN14548318		na	573	573	Klebsiella pneumoniae	strain=19PDR22		latest	Complete Genome	Major	Full	2021-06-24	ASM1337653v2	Sun-yat Sen University	GCA_013376535.2	identical	https://ftp.ncbi.nlm.nih.gov/genomes/all/GCF/013/376/535/GCF_013376535.2_ASM1337653v2			na
GCF_013378175.1	PRJNA224116	SAMN11514671		na	573	573	Klebsiella pneumoniae	strain=18KM2517		latest	Complete Genome	Major	Full	2020-07-01	ASM1337817v1	University of Bern	GCA_013378175.1	identical	https://ftp.ncbi.nlm.nih.gov/genomes/all/GCF/013/378/175/GCF_013378175.1_ASM1337817v1			na
GCF_013378255.1	PRJNA224116	SAMN11514675		na	573	573	Klebsiella pneumoniae	strain=18KM2445b		latest	Complete Genome	Major	Full	2020-07-01	ASM1337825v1	University of Bern	GCA_013378255.1	identical	https://ftp.ncbi.nlm.nih.gov/genomes/all/GCF/013/378/255/GCF_013378255.1_ASM1337825v1			na
GCF_013407605.1	PRJNA224116	SAMN12109801		na	573	573	Klebsiella pneumoniae	strain=109-17		latest	Complete Genome	Major	Full	2020-07-13	ASM1340760v1	University Campus Bio-medico of Rome	GCA_013407605.1	identical	https://ftp.ncbi.nlm.nih.gov/genomes/all/GCF/013/407/605/GCF_013407605.1_ASM1340760v1			na
GCF_013408385.1	PRJNA224116	SAMN12109794		na	573	573	Klebsiella pneumoniae	strain=89-17		latest	Complete Genome	Major	Full	2020-07-13	ASM1340838v1	University Campus Bio-medico of Rome	GCA_013408385.1	identical	https://ftp.ncbi.nlm.nih.gov/genomes/all/GCF/013/408/385/GCF_013408385.1_ASM1340838v1			na
GCF_013409165.1	PRJNA224116	SAMN12415685		na	573	573	Klebsiella pneumoniae	strain=1-16		latest	Complete Genome	Major	Full	2020-07-13	ASM1340916v1	University Campus Bio-medico of Rome	GCA_013409165.1	identical	https://ftp.ncbi.nlm.nih.gov/genomes/all/GCF/013/409/165/GCF_013409165.1_ASM1340916v1			na
GCF_013416105.1	PRJNA224116	SAMN14333446		na	573	573	Klebsiella pneumoniae	strain=19KM1053		latest	Complete Genome	Major	Full	2020-07-15	ASM1341610v1	University of Bern	GCA_013416105.1	identical	https://ftp.ncbi.nlm.nih.gov/genomes/all/GCF/013/416/105/GCF_013416105.1_ASM1341610v1			na
GCF_013694405.1	PRJNA224116	SAMN15578212		na	573	573	Klebsiella pneumoniae	strain=Kp46596		latest	Complete Genome	Major	Full	2020-07-26	ASM1369440v1	Hackensack-Meridian Health Center for Discovery and Innovation	GCA_013694405.1	identical	https://ftp.ncbi.nlm.nih.gov/genomes/all/GCF/013/694/405/GCF_013694405.1_ASM1369440v1			na
GCF_013729075.1	PRJNA224116	SAMN15148724		na	573	573	Klebsiella pneumoniae	strain=RHBSTW-00867		latest	Complete Genome	Major	Full	2020-07-27	ASM1372907v1	The REHAB Consortium	GCA_013729075.1	identical	https://ftp.ncbi.nlm.nih.gov/genomes/all/GCF/013/729/075/GCF_013729075.1_ASM1372907v1			na
GCF_013734035.1	PRJNA224116	SAMN15148670		na	573	573	Klebsiella pneumoniae	strain=RHBSTW-00636		latest	Complete Genome	Major	Full	2020-07-27	ASM1373403v1	The REHAB Consortium	GCA_013734035.1	identical	https://ftp.ncbi.nlm.nih.gov/genomes/all/GCF/013/734/035/GCF_013734035.1_ASM1373403v1			na
GCF_013737695.1	PRJNA224116	SAMN15148610		na	573	573	Klebsiella pneumoniae	strain=RHBSTW-00433		latest	Complete Genome	Major	Full	2020-07-27	ASM1373769v1	The REHAB Consortium	GCA_013737695.1	identical	https://ftp.ncbi.nlm.nih.gov/genomes/all/GCF/013/737/695/GCF_013737695.1_ASM1373769v1			na
GCF_013791265.1	PRJNA224116	SAMN15148502		na	573	573	Klebsiella pneumoniae	strain=RHBSTW-00128		latest	Complete Genome	Major	Full	2020-07-28	ASM1379126v1	The REHAB Consortium	GCA_013791265.1	identical	https://ftp.ncbi.nlm.nih.gov/genomes/all/GCF/013/791/265/GCF_013791265.1_ASM1379126v1			na
GCF_013805705.1	PRJNA224116	SAMN15148407		na	573	573	Klebsiella pneumoniae	strain=RHB39-C24		latest	Complete Genome	Major	Full	2020-07-28	ASM1380570v1	The REHAB Consortium	GCA_013805705.1	identical	https://ftp.ncbi.nlm.nih.gov/genomes/all/GCF/013/805/705/GCF_013805705.1_ASM1380570v1			na
GCF_013826045.1	PRJNA224116	SAMN15148290		na	573	573	Klebsiella pneumoniae	strain=RHB30-C05		latest	Complete Genome	Major	Full	2020-07-28	ASM1382604v1	The REHAB Consortium	GCA_013826045.1	identical	https://ftp.ncbi.nlm.nih.gov/genomes/all/GCF/013/826/045/GCF_013826045.1_ASM1382604v1			na
GCF_014041645.2	PRJNA224116	SAMN15649156		na	573	573	Klebsiella pneumoniae	strain=WCHKP090361		latest	Complete Genome	Major	Full	2021-01-07	ASM1404164v2	West China Hospital, Sichuan University	GCA_014041645.2	identical	https://ftp.ncbi.nlm.nih.gov/genomes/all/GCF/014/041/645/GCF_014041645.2_ASM1404164v2			na
GCF_014168575.1	PRJNA224116	SAMD00194339		na	573	573	Klebsiella pneumoniae	strain=WP2-S17-ESBL-02		latest	Complete Genome	Major	Full	2020-07-21	ASM1416857v1	Laboratory of Bacterial Genomics, Pathogen Genomics Center, National Institute of Infectious Diseases	GCA_014168575.1	identical	https://ftp.ncbi.nlm.nih.gov/genomes/all/GCF/014/168/575/GCF_014168575.1_ASM1416857v1			na
GCF_014170935.1	PRJNA224116	SAMD00194474		na	573	573	Klebsiella pneumoniae	strain=WP4-S18-CRE-04		latest	Complete Genome	Major	Full	2020-07-21	ASM1417093v1	Laboratory of Bacterial Genomics, Pathogen Genomics Center, National Institute of Infectious Diseases	GCA_014170935.1	identical	https://ftp.ncbi.nlm.nih.gov/genomes/all/GCF/014/170/935/GCF_014170935.1_ASM1417093v1			na
GCF_014490685.2	PRJNA224116	SAMN13630455		na	573	573	Klebsiella pneumoniae	strain=COL17		latest	Complete Genome	Major	Full	2021-04-21	ASM1449068v2	Universidad de Buenos Aires	GCA_014490685.2	identical	https://ftp.ncbi.nlm.nih.gov/genomes/all/GCF/014/490/685/GCF_014490685.2_ASM1449068v2			na
GCF_014725775.1	PRJNA224116	SAMN16085534		na	573	573	Klebsiella pneumoniae	strain=ENT1988		latest	Complete Genome	Major	Full	2020-09-24	ASM1472577v1	National University of Singapore	GCA_014725775.1	identical	https://ftp.ncbi.nlm.nih.gov/genomes/all/GCF/014/725/775/GCF_014725775.1_ASM1472577v1			na
GCF_014840955.1	PRJNA224116	SAMN16222891		na	573	573	Klebsiella pneumoniae	strain=HC139		latest	Complete Genome	Major	Full	2020-10-04	ASM1484095v1	Henan Agricultural University	GCA_014840955.1	identical	https://ftp.ncbi.nlm.nih.gov/genomes/all/GCF/014/840/955/GCF_014840955.1_ASM1484095v1			na
GCF_014961485.1	PRJNA224116	SAMN16418314		na	573	573	Klebsiella pneumoniae	strain=KP19-3088		latest	Complete Genome	Major	Full	2020-10-27	ASM1496148v1	Zhengzhou University	GCA_014961485.1	identical	https://ftp.ncbi.nlm.nih.gov/genomes/all/GCF/014/961/485/GCF_014961485.1_ASM1496148v1			na
GCF_015138775.1	PRJNA224116	SAMD00196002		na	573	573	Klebsiella pneumoniae	strain=THO-004		latest	Complete Genome	Major	Full	2020-10-08	ASM1513877v1	Laboratory of Bacterial Genomics, Pathogen Genomics Center, National Institute of Infectious Diseases	GCA_015138775.1	identical	https://ftp.ncbi.nlm.nih.gov/genomes/all/GCF/015/138/775/GCF_015138775.1_ASM1513877v1			na
GCF_015238895.1	PRJNA224116	SAMN14411775		na	573	573	Klebsiella pneumoniae	strain=ZRKP03		latest	Complete Genome	Major	Full	2020-11-05	ASM1523889v1	GensKey Gene Technology Co. Ltd.	GCA_015238895.1	identical	https://ftp.ncbi.nlm.nih.gov/genomes/all/GCF/015/238/895/GCF_015238895.1_ASM1523889v1			na
GCF_015277755.1	PRJNA224116	SAMN16604318		na	573	573	Klebsiella pneumoniae	strain=CRKP66R		latest	Complete Genome	Major	Full	2020-11-08	ASM1527775v1	Zhejiang Provincial People's Hospital	GCA_015277755.1	identical	https://ftp.ncbi.nlm.nih.gov/genomes/all/GCF/015/277/755/GCF_015277755.1_ASM1527775v1			na
GCF_015277975.1	PRJNA224116	SAMN16539445		na	573	573	Klebsiella pneumoniae	strain=M63-1		latest	Complete Genome	Major	Full	2020-11-08	ASM1527797v1	microbial pathogenic ecology group	GCA_015277975.1	identical	https://ftp.ncbi.nlm.nih.gov/genomes/all/GCF/015/277/975/GCF_015277975.1_ASM1527797v1			na
GCF_015283665.1	PRJNA224116	SAMN16560593		na	573	573	Klebsiella pneumoniae	strain=BM334-2		latest	Complete Genome	Major	Full	2020-11-09	ASM1528366v1	microbial pathogenic ecology group	GCA_015283665.1	identical	https://ftp.ncbi.nlm.nih.gov/genomes/all/GCF/015/283/665/GCF_015283665.1_ASM1528366v1			na
GCF_015285145.1	PRJNA224116	SAMN16560576		na	573	573	Klebsiella pneumoniae	strain=M186-2		latest	Complete Genome	Major	Full	2020-11-09	ASM1528514v1	microbial pathogenic ecology group	GCA_015285145.1	identical	https://ftp.ncbi.nlm.nih.gov/genomes/all/GCF/015/285/145/GCF_015285145.1_ASM1528514v1			na
GCF_015288205.1	PRJNA224116	SAMN16560583		na	573	573	Klebsiella pneumoniae	strain=BM337-1		latest	Complete Genome	Major	Full	2020-11-09	ASM1528820v1	microbial pathogenic ecology group	GCA_015288205.1	identical	https://ftp.ncbi.nlm.nih.gov/genomes/all/GCF/015/288/205/GCF_015288205.1_ASM1528820v1			na
GCF_015289765.1	PRJNA224116	SAMN16560569		na	573	573	Klebsiella pneumoniae	strain=BS329-2		latest	Complete Genome	Major	Full	2020-11-09	ASM1528976v1	microbial pathogenic ecology group	GCA_015289765.1	identical	https://ftp.ncbi.nlm.nih.gov/genomes/all/GCF/015/289/765/GCF_015289765.1_ASM1528976v1			na
GCF_015290985.1	PRJNA224116	SAMN08915824		na	573	573	Klebsiella pneumoniae	strain=3214		latest	Complete Genome	Major	Full	2020-11-09	ASM1529098v1	Qingdao Agricultural Universtiy	GCA_015290985.1	identical	https://ftp.ncbi.nlm.nih.gov/genomes/all/GCF/015/290/985/GCF_015290985.1_ASM1529098v1			na
GCF_015355855.1	PRJNA224116	SAMN16561436		na	573	573	Klebsiella pneumoniae	strain=JX-CR-hvKP-11		latest	Complete Genome	Major	Full	2020-11-12	ASM1535585v1	First Affiliated Hospital of Nanchang University, Nanchang University	GCA_015355855.1	identical	https://ftp.ncbi.nlm.nih.gov/genomes/all/GCF/015/355/855/GCF_015355855.1_ASM1535585v1			na
GCF_015355935.1	PRJNA224116	SAMN16561432		na	573	573	Klebsiella pneumoniae	strain=JX-CR-hvKP-8		latest	Complete Genome	Major	Full	2020-11-12	ASM1535593v1	First Affiliated Hospital of Nanchang University, Nanchang University	GCA_015355935.1	identical	https://ftp.ncbi.nlm.nih.gov/genomes/all/GCF/015/355/935/GCF_015355935.1_ASM1535593v1			na
GCF_015356015.1	PRJNA224116	SAMN16561283		na	573	573	Klebsiella pneumoniae	strain=JX-CR-hvKP-3		latest	Complete Genome	Major	Full	2020-11-12	ASM1535601v1	First Affiliated Hospital of Nanchang University, Nanchang University	GCA_015356015.1	identical	https://ftp.ncbi.nlm.nih.gov/genomes/all/GCF/015/356/015/GCF_015356015.1_ASM1535601v1			na
GCF_015694085.1	PRJNA224116	SAMN16685806		na	573	573	Klebsiella pneumoniae	strain=KPN114		latest	Complete Genome	Major	Full	2020-11-29	ASM1569408v1	Monash University	GCA_015694085.1	identical	https://ftp.ncbi.nlm.nih.gov/genomes/all/GCF/015/694/085/GCF_015694085.1_ASM1569408v1			na
GCF_015775275.1	PRJNA224116	SAMN16951200		na	573	573	Klebsiella pneumoniae	strain=ZG2017CW4-3-1-2N		latest	Complete Genome	Major	Full	2020-12-07	ASM1577527v1	College of Veterinary Medicine,Northwest A&F University	GCA_015775275.1	identical	https://ftp.ncbi.nlm.nih.gov/genomes/all/GCF/015/775/275/GCF_015775275.1_ASM1577527v1			na
GCF_015992265.1	PRJNA224116	SAMN16872510		na	573	573	Klebsiella pneumoniae	strain=Sea Superman		latest	Complete Genome	Major	Full	2020-12-12	ASM1599226v1	National Chung Cheng University	GCA_015992265.1	identical	https://ftp.ncbi.nlm.nih.gov/genomes/all/GCF/015/992/265/GCF_015992265.1_ASM1599226v1			na
GCF_015992345.1	PRJNA224116	SAMN16872503		na	573	573	Klebsiella pneumoniae	strain=Dirty Dan		latest	Complete Genome	Major	Full	2020-12-12	ASM1599234v1	National Chung Cheng University	GCA_015992345.1	identical	https://ftp.ncbi.nlm.nih.gov/genomes/all/GCF/015/992/345/GCF_015992345.1_ASM1599234v1			na
GCF_016066025.1	PRJNA224116	SAMN17016749		na	573	573	Klebsiella pneumoniae	strain=KpPF25		latest	Complete Genome	Major	Full	2020-12-15	ASM1606602v1	University of Texas at Dallas	GCA_016066025.1	identical	https://ftp.ncbi.nlm.nih.gov/genomes/all/GCF/016/066/025/GCF_016066025.1_ASM1606602v1			na
GCF_016071735.1	PRJNA224116	SAMN16705163		na	1308539	573	Klebsiella pneumoniae subsp. pneumoniae ATCC 43816	strain=ATCC 43816		latest	Complete Genome	Major	Full	2020-12-15	ASM1607173v1	University of Pittsburgh	GCA_016071735.1	identical	https://ftp.ncbi.nlm.nih.gov/genomes/all/GCF/016/071/735/GCF_016071735.1_ASM1607173v1			na
GCF_016694775.1	PRJNA224116	SAMN17293201		na	573	573	Klebsiella pneumoniae	strain=LYS105A		latest	Complete Genome	Major	Full	2021-01-19	ASM1669477v1	Henan Agricultural University	GCA_016694775.1	identical	https://ftp.ncbi.nlm.nih.gov/genomes/all/GCF/016/694/775/GCF_016694775.1_ASM1669477v1			na
GCF_016772575.1	PRJNA224116	SAMN17348253		na	573	573	Klebsiella pneumoniae	strain=42362		latest	Complete Genome	Major	Full	2021-01-30	ASM1677257v1	Hackensack-Meridian Health Center for Discovery and Innovation	GCA_016772575.1	identical	https://ftp.ncbi.nlm.nih.gov/genomes/all/GCF/016/772/575/GCF_016772575.1_ASM1677257v1			na
GCF_016780025.1	PRJNA224116	SAMN17373167		na	573	573	Klebsiella pneumoniae	strain=RIVM_C014073		latest	Complete Genome	Major	Full	2021-02-01	ASM1678002v1	Dutch CPE surveillance Study Group	GCA_016780025.1	identical	https://ftp.ncbi.nlm.nih.gov/genomes/all/GCF/016/780/025/GCF_016780025.1_ASM1678002v1			na
GCF_016804025.1	PRJNA224116	SAMN14752225		na	573	573	Klebsiella pneumoniae	strain=KPN361		latest	Complete Genome	Major	Full	2021-02-03	ASM1680402v1	The First Affiliated Hospital of Kunming Medical University	GCA_016804025.1	identical	https://ftp.ncbi.nlm.nih.gov/genomes/all/GCF/016/804/025/GCF_016804025.1_ASM1680402v1			na
GCF_016903155.1	PRJNA224116	SAMN16357468		na	573	573	Klebsiella pneumoniae	strain=FDAARGOS_1326		latest	Complete Genome	Major	Full	2021-02-17	ASM1690315v1	US Food and Drug Administration	GCA_016903155.1	identical	https://ftp.ncbi.nlm.nih.gov/genomes/all/GCF/016/903/155/GCF_016903155.1_ASM1690315v1			na
GCF_016903295.1	PRJNA224116	SAMN16357465		na	573	573	Klebsiella pneumoniae	strain=FDAARGOS_1323		latest	Complete Genome	Major	Full	2021-02-17	ASM1690329v1	US Food and Drug Administration	GCA_016903295.1	identical	https://ftp.ncbi.nlm.nih.gov/genomes/all/GCF/016/903/295/GCF_016903295.1_ASM1690329v1			na
GCF_016903495.1	PRJNA224116	SAMN16357454		na	573	573	Klebsiella pneumoniae	strain=FDAARGOS_1312		latest	Complete Genome	Major	Full	2021-02-17	ASM1690349v1	US Food and Drug Administration	GCA_016903495.1	identical	https://ftp.ncbi.nlm.nih.gov/genomes/all/GCF/016/903/495/GCF_016903495.1_ASM1690349v1			na
GCF_016903775.1	PRJNA224116	SAMN16357449		na	573	573	Klebsiella pneumoniae	strain=FDAARGOS_1307		latest	Complete Genome	Major	Full	2021-02-17	ASM1690377v1	US Food and Drug Administration	GCA_016903775.1	identical	https://ftp.ncbi.nlm.nih.gov/genomes/all/GCF/016/903/775/GCF_016903775.1_ASM1690377v1			na
GCF_016903955.1	PRJNA224116	SAMN16357451		na	573	573	Klebsiella pneumoniae	strain=FDAARGOS_1309		latest	Complete Genome	Major	Full	2021-02-17	ASM1690395v1	US Food and Drug Administration	GCA_016903955.1	identical	https://ftp.ncbi.nlm.nih.gov/genomes/all/GCF/016/903/955/GCF_016903955.1_ASM1690395v1			na
GCF_016904295.1	PRJNA224116	SAMN16357448		na	573	573	Klebsiella pneumoniae	strain=FDAARGOS_1306		latest	Complete Genome	Major	Full	2021-02-17	ASM1690429v1	US Food and Drug Administration	GCA_016904295.1	identical	https://ftp.ncbi.nlm.nih.gov/genomes/all/GCF/016/904/295/GCF_016904295.1_ASM1690429v1			na
GCF_016904635.1	PRJNA224116	SAMN16357462		na	573	573	Klebsiella pneumoniae	strain=FDAARGOS_1320		latest	Complete Genome	Major	Full	2021-02-17	ASM1690463v1	US Food and Drug Administration	GCA_016904635.1	identical	https://ftp.ncbi.nlm.nih.gov/genomes/all/GCF/016/904/635/GCF_016904635.1_ASM1690463v1			na
GCF_016925295.1	PRJNA224116	SAMN17912169		na	573	573	Klebsiella pneumoniae	strain=B3923		latest	Complete Genome	Major	Full	2021-02-24	ASM1692529v1	Christian Medical College	GCA_016925295.1	identical	https://ftp.ncbi.nlm.nih.gov/genomes/all/GCF/016/925/295/GCF_016925295.1_ASM1692529v1			na
GCF_016925415.1	PRJNA224116	SAMN17915109		na	573	573	Klebsiella pneumoniae	strain=B28484		latest	Complete Genome	Major	Full	2021-02-24	ASM1692541v1	Christian Medical College	GCA_016925415.1	identical	https://ftp.ncbi.nlm.nih.gov/genomes/all/GCF/016/925/415/GCF_016925415.1_ASM1692541v1			na
GCF_016939695.1	PRJNA224116	SAMN16933289		na	573	573	Klebsiella pneumoniae	strain=KP51248		latest	Complete Genome	Major	Full	2021-02-25	ASM1693969v1	Charles University in Prague	GCA_016939695.1	identical	https://ftp.ncbi.nlm.nih.gov/genomes/all/GCF/016/939/695/GCF_016939695.1_ASM1693969v1			na
GCF_016939835.1	PRJNA224116	SAMN16933305		na	573	573	Klebsiella pneumoniae	strain=KPA9853		latest	Complete Genome	Major	Full	2021-02-25	ASM1693983v1	Charles University in Prague	GCA_016939835.1	identical	https://ftp.ncbi.nlm.nih.gov/genomes/all/GCF/016/939/835/GCF_016939835.1_ASM1693983v1			na
GCF_017301375.1	PRJNA224116	SAMN18096031		na	72407	573	Klebsiella pneumoniae subsp. pneumoniae	strain=SA-KpST14		latest	Complete Genome	Major	Full	2021-03-08	ASM1730137v1	King Abdullah International Medical Research Center (KAIMRC)	GCA_017301375.1	identical	https://ftp.ncbi.nlm.nih.gov/genomes/all/GCF/017/301/375/GCF_017301375.1_ASM1730137v1			na
GCF_017310365.1	PRJNA224116	SAMN15676888		na	573	573	Klebsiella pneumoniae	strain=JNK002		latest	Complete Genome	Major	Full	2021-03-09	ASM1731036v1	Chinese PLA General Hospital	GCA_017310365.1	identical	https://ftp.ncbi.nlm.nih.gov/genomes/all/GCF/017/310/365/GCF_017310365.1_ASM1731036v1			na
GCF_017310565.1	PRJNA224116	SAMN17271112		na	573	573	Klebsiella pneumoniae	strain=IR1251		latest	Complete Genome	Major	Full	2021-03-09	ASM1731056v1	Chinese PLA General Hospital	GCA_017310565.1	identical	https://ftp.ncbi.nlm.nih.gov/genomes/all/GCF/017/310/565/GCF_017310565.1_ASM1731056v1			na
GCF_017639065.1	PRJNA224116	SAMN17214843		na	573	573	Klebsiella pneumoniae	strain=ESBL_DR09		latest	Complete Genome	Major	Full	2021-03-30	ASM1763906v1	University of Zurich	GCA_017639065.1	identical	https://ftp.ncbi.nlm.nih.gov/genomes/all/GCF/017/639/065/GCF_017639065.1_ASM1763906v1			na
GCF_017742955.1	PRJNA224116	SAMN18478480		na	573	573	Klebsiella pneumoniae	strain=B13243		latest	Complete Genome	Major	Full	2021-04-04	ASM1774295v1	Christian Medical College	GCA_017742955.1	identical	https://ftp.ncbi.nlm.nih.gov/genomes/all/GCF/017/742/955/GCF_017742955.1_ASM1774295v1			na
GCF_017809835.1	PRJNA224116	SAMN15052358		na	573	573	Klebsiella pneumoniae	strain=KP1517		latest	Complete Genome	Major	Full	2021-04-06	ASM1780983v1	Nankai University	GCA_017809835.1	identical	https://ftp.ncbi.nlm.nih.gov/genomes/all/GCF/017/809/835/GCF_017809835.1_ASM1780983v1			na
GCF_017894305.1	PRJNA224116	SAMN14897097		na	573	573	Klebsiella pneumoniae	strain=KP77		latest	Complete Genome	Major	Full	2021-04-09	ASM1789430v1	University of Wroclaw	GCA_017894305.1	identical	https://ftp.ncbi.nlm.nih.gov/genomes/all/GCF/017/894/305/GCF_017894305.1_ASM1789430v1			na
GCF_018075085.1	PRJNA224116	SAMN02138579		na	1328373	573	Klebsiella pneumoniae MGH 39	strain=MGH 39		latest	Complete Genome	Major	Full	2021-04-19	ASM1807508v1	Broad Institute	GCA_018075085.1	identical	https://ftp.ncbi.nlm.nih.gov/genomes/all/GCF/018/075/085/GCF_018075085.1_ASM1807508v1			na
GCF_018138305.2	PRJNA224116	SAMN18789105		na	573	573	Klebsiella pneumoniae	strain=KP4823		latest	Complete Genome	Major	Full	2021-09-09	ASM1813830v2	Sir Run Run Shaw Hospital, School of Medicine, Zhejiang University	GCA_018138305.2	identical	https://ftp.ncbi.nlm.nih.gov/genomes/all/GCF/018/138/305/GCF_018138305.2_ASM1813830v2			na
GCF_018279325.1	PRJNA224116	SAMN17053394		na	573	573	Klebsiella pneumoniae	strain=KP2509		latest	Complete Genome	Major	Full	2021-05-05	ASM1827932v1	Hackensack-Meridian Health Center for Discovery and Innovation	GCA_018279325.1	identical	https://ftp.ncbi.nlm.nih.gov/genomes/all/GCF/018/279/325/GCF_018279325.1_ASM1827932v1			na
GCF_018314145.1	PRJNA224116	SAMN18920621		na	72407	573	Klebsiella pneumoniae subsp. pneumoniae	strain=kpn-hnqyy		latest	Complete Genome	Major	Full	2021-05-10	ASM1831414v1	Affiliated Cancer Hospital of Zheng Zhou University	GCA_018314145.1	identical	https://ftp.ncbi.nlm.nih.gov/genomes/all/GCF/018/314/145/GCF_018314145.1_ASM1831414v1			na
GCF_018449065.1	PRJNA224116	SAMN19107302		na	573	573	Klebsiella pneumoniae	strain=YTF44-1		latest	Complete Genome	Major	Full	2021-05-23	ASM1844906v1	Yangzhou University	GCA_018449065.1	identical	https://ftp.ncbi.nlm.nih.gov/genomes/all/GCF/018/449/065/GCF_018449065.1_ASM1844906v1			na
GCF_018502585.1	PRJNA224116	SAMN18963532		na	573	573	Klebsiella pneumoniae	strain=RGF99-1		latest	Complete Genome	Major	Full	2021-05-26	ASM1850258v1	Yangzhou University	GCA_018502585.1	identical	https://ftp.ncbi.nlm.nih.gov/genomes/all/GCF/018/502/585/GCF_018502585.1_ASM1850258v1			na
GCF_018623335.1	PRJNA224116	SAMN18317431		na	72407	573	Klebsiella pneumoniae subsp. pneumoniae	strain=WGR351		latest	Complete Genome	Major	Full	2021-06-02	ASM1862333v1	Christian Medical College	GCA_018623335.1	identical	https://ftp.ncbi.nlm.nih.gov/genomes/all/GCF/018/623/335/GCF_018623335.1_ASM1862333v1			na
GCF_019107685.1	PRJNA224116	SAMN19925006		na	573	573	Klebsiella pneumoniae	strain=CDI231		latest	Complete Genome	Major	Full	2021-07-05	ASM1910768v1	Hackensack-Meridian Health Center for Discovery and Innovation	GCA_019107685.1	identical	https://ftp.ncbi.nlm.nih.gov/genomes/all/GCF/019/107/685/GCF_019107685.1_ASM1910768v1			na
GCF_019286455.1	PRJNA224116	SAMN20115067		na	72407	573	Klebsiella pneumoniae subsp. pneumoniae	strain=WRC03_AI1235PC		latest	Complete Genome	Major	Full	2021-07-20	ASM1928645v1	Christian Medical College	GCA_019286455.1	identical	https://ftp.ncbi.nlm.nih.gov/genomes/all/GCF/019/286/455/GCF_019286455.1_ASM1928645v1			na
GCF_019286755.1	PRJNA224116	SAMN20115184		na	72407	573	Klebsiella pneumoniae subsp. pneumoniae	strain=WRC07_CMC432PC		latest	Complete Genome	Major	Full	2021-07-20	ASM1928675v1	Christian Medical College	GCA_019286755.1	identical	https://ftp.ncbi.nlm.nih.gov/genomes/all/GCF/019/286/755/GCF_019286755.1_ASM1928675v1			na
GCF_019287095.1	PRJNA224116	SAMN20115569		na	72407	573	Klebsiella pneumoniae subsp. pneumoniae	strain=WRC13_AI2040PC		latest	Complete Genome	Major	Full	2021-07-20	ASM1928709v1	Christian Medical College	GCA_019287095.1	identical	https://ftp.ncbi.nlm.nih.gov/genomes/all/GCF/019/287/095/GCF_019287095.1_ASM1928709v1			na
GCF_019317045.1	PRJNA224116	SAMN20130506		na	72407	573	Klebsiella pneumoniae subsp. pneumoniae	strain=WRC17_CMC307PC		latest	Complete Genome	Major	Full	2021-07-22	ASM1931704v1	Christian Medical College	GCA_019317045.1	identical	https://ftp.ncbi.nlm.nih.gov/genomes/all/GCF/019/317/045/GCF_019317045.1_ASM1931704v1			na
GCF_019317125.1	PRJNA224116	SAMN20130521		na	72407	573	Klebsiella pneumoniae subsp. pneumoniae	strain=WRC21_AI1646PC		latest	Complete Genome	Major	Full	2021-07-22	ASM1931712v1	Christian Medical College	GCA_019317125.1	identical	https://ftp.ncbi.nlm.nih.gov/genomes/all/GCF/019/317/125/GCF_019317125.1_ASM1931712v1			na
GCF_019317205.1	PRJNA224116	SAMN20130675		na	72407	573	Klebsiella pneumoniae subsp. pneumoniae	strain=WRC28_CMC387MPCH		latest	Complete Genome	Major	Full	2021-07-22	ASM1931720v1	Christian Medical College	GCA_019317205.1	identical	https://ftp.ncbi.nlm.nih.gov/genomes/all/GCF/019/317/205/GCF_019317205.1_ASM1931720v1			na
GCF_019334545.1	PRJNA224116	SAMN20170224		na	573	573	Klebsiella pneumoniae	strain=KP3295		latest	Complete Genome	Major	Full	2021-07-25	ASM1933454v1	Sir Run Run Shaw Hospital, Zhejiang University School of Medicine	GCA_019334545.1	identical	https://ftp.ncbi.nlm.nih.gov/genomes/all/GCF/019/334/545/GCF_019334545.1_ASM1933454v1			na
GCF_019434275.1	PRJNA224116	SAMN20373014		na	573	573	Klebsiella pneumoniae	strain=KP-C76		latest	Complete Genome	Major	Full	2021-08-02	ASM1943427v1	The Second Affiliated Hospital of Zhejiang University School of Medicine	GCA_019434275.1	identical	https://ftp.ncbi.nlm.nih.gov/genomes/all/GCF/019/434/275/GCF_019434275.1_ASM1943427v1			na
GCF_019443585.1	PRJNA224116	SAMN20422820		na	573	573	Klebsiella pneumoniae	strain=K191773		latest	Complete Genome	Major	Full	2021-08-03	ASM1944358v1	Southwest medical university	GCA_019443585.1	identical	https://ftp.ncbi.nlm.nih.gov/genomes/all/GCF/019/443/585/GCF_019443585.1_ASM1944358v1			na
GCF_019455345.1	PRJNA224116	SAMN15567838		na	573	573	Klebsiella pneumoniae	strain=ER17974.3		latest	Complete Genome	Major	Full	2021-08-05	ASM1945534v1	Icahn School of Medicine	GCA_019455345.1	identical	https://ftp.ncbi.nlm.nih.gov/genomes/all/GCF/019/455/345/GCF_019455345.1_ASM1945534v1			na
GCF_019703025.1	PRJNA224116	SAMD00323032		na	573	573	Klebsiella pneumoniae	strain=TUM12129		latest	Complete Genome	Major	Full	2021-07-02	ASM1970302v1	Toho University	GCA_019703025.1	identical	https://ftp.ncbi.nlm.nih.gov/genomes/all/GCF/019/703/025/GCF_019703025.1_ASM1970302v1			na
GCF_019703105.1	PRJNA224116	SAMD00323036		na	573	573	Klebsiella pneumoniae	strain=TUM12133		latest	Complete Genome	Major	Full	2021-07-02	ASM1970310v1	Toho University	GCA_019703105.1	identical	https://ftp.ncbi.nlm.nih.gov/genomes/all/GCF/019/703/105/GCF_019703105.1_ASM1970310v1			na
GCF_019703185.1	PRJNA224116	SAMD00323040		na	573	573	Klebsiella pneumoniae	strain=TUM12137		latest	Complete Genome	Major	Full	2021-07-02	ASM1970318v1	Toho University	GCA_019703185.1	identical	https://ftp.ncbi.nlm.nih.gov/genomes/all/GCF/019/703/185/GCF_019703185.1_ASM1970318v1			na
GCF_019793595.1	PRJNA224116	SAMN20855505		na	573	573	Klebsiella pneumoniae	strain=F726925		latest	Complete Genome	Major	Full	2021-08-29	ASM1979359v1	Beijing Institute of Microbiology and Epidemiology	GCA_019793595.1	identical	https://ftp.ncbi.nlm.nih.gov/genomes/all/GCF/019/793/595/GCF_019793595.1_ASM1979359v1			na
GCF_019823765.1	PRJNA224116	SAMN20928629		na	573	573	Klebsiella pneumoniae	strain=KP18-1		latest	Complete Genome	Major	Full	2021-08-31	ASM1982376v1	Zhengzhou University	GCA_019823765.1	identical	https://ftp.ncbi.nlm.nih.gov/genomes/all/GCF/019/823/765/GCF_019823765.1_ASM1982376v1			na
GCF_019823855.1	PRJNA224116	SAMN20928632		na	573	573	Klebsiella pneumoniae	strain=KP18-238		latest	Complete Genome	Major	Full	2021-08-31	ASM1982385v1	Zhengzhou University	GCA_019823855.1	identical	https://ftp.ncbi.nlm.nih.gov/genomes/all/GCF/019/823/855/GCF_019823855.1_ASM1982385v1			na
GCF_019823935.1	PRJNA224116	SAMN20928635		na	573	573	Klebsiella pneumoniae	strain=KP18-2073		latest	Complete Genome	Major	Full	2021-08-31	ASM1982393v1	Zhengzhou University	GCA_019823935.1	identical	https://ftp.ncbi.nlm.nih.gov/genomes/all/GCF/019/823/935/GCF_019823935.1_ASM1982393v1			na
GCF_019900325.1	PRJNA224116	SAMN20362512		na	573	573	Klebsiella pneumoniae	strain=PA-01		latest	Complete Genome	Major	Full	2021-09-08	ASM1990032v1	Iowa state University	GCA_019900325.1	identical	https://ftp.ncbi.nlm.nih.gov/genomes/all/GCF/019/900/325/GCF_019900325.1_ASM1990032v1			na
GCF_000009885.1	PRJNA224116	SAMD00060934		na	484021	573	Klebsiella pneumoniae subsp. pneumoniae NTUH-K2044	strain=NTUH-K2044		latest	Complete Genome	Major	Full	2005-01-05	ASM988v1	National Health Research Institutes	GCA_000009885.1	identical	https://ftp.ncbi.nlm.nih.gov/genomes/all/GCF/000/009/885/GCF_000009885.1_ASM988v1			na
GCF_000016305.1	PRJNA224116	SAMN02603941		na	272620	573	Klebsiella pneumoniae subsp. pneumoniae MGH 78578	strain=ATCC 700721; MGH 78578		latest	Complete Genome	Major	Full	2007-07-05	ASM1630v1	The Klebsiella pneumoniae Genome Sequencing Project	GCA_000016305.1	identical	https://ftp.ncbi.nlm.nih.gov/genomes/all/GCF/000/016/305/GCF_000016305.1_ASM1630v1			na
GCF_000220485.1	PRJNA224116	SAMN02603582		na	1049565	573	Klebsiella pneumoniae KCTC 2242	strain=KCTC 2242		latest	Complete Genome	Major	Full	2011-07-12	ASM22048v1	Macrogen Inc.	GCA_000220485.1	identical	https://ftp.ncbi.nlm.nih.gov/genomes/all/GCF/000/220/485/GCF_000220485.1_ASM22048v1			na
GCF_000281435.2	PRJNA224116	SAMN01057614		na	1094170	573	Klebsiella pneumoniae subsp. pneumoniae KPNIH10	strain=KPNIH10		latest	Complete Genome	Major	Full	2014-05-27	ASM28143v2	NISC	GCA_000281435.2	identical	https://ftp.ncbi.nlm.nih.gov/genomes/all/GCF/000/281/435/GCF_000281435.2_ASM28143v2			na
GCF_000281535.2	PRJNA224116	SAMN01057611		na	1087440	573	Klebsiella pneumoniae subsp. pneumoniae KPNIH1	strain=KPNIH1		latest	Complete Genome	Major	Full	2014-07-02	ASM28153v2	NIH Intramural Sequencing Center	GCA_000281535.2	identical	https://ftp.ncbi.nlm.nih.gov/genomes/all/GCF/000/281/535/GCF_000281535.2_ASM28153v2			na
GCF_000294365.1	PRJNA224116	SAMN02603641		na	1193292	573	Klebsiella pneumoniae subsp. pneumoniae 1084	strain=1084		latest	Complete Genome	Major	Full	2012-08-29	ASM29436v1	National Chung Hsing University	GCA_000294365.1	identical	https://ftp.ncbi.nlm.nih.gov/genomes/all/GCF/000/294/365/GCF_000294365.1_ASM29436v1			na
GCF_000406765.2	PRJNA224116	SAMN02141993		na	1304922	573	Klebsiella pneumoniae 500_1420	strain=500_1420		latest	Complete Genome	Major	Full	2015-07-23	ASM40676v2	JCVI	GCA_000406765.2	identical	https://ftp.ncbi.nlm.nih.gov/genomes/all/GCF/000/406/765/GCF_000406765.2_ASM40676v2			na
GCF_000417225.2	PRJNA224116	SAMN02141981		na	1284798	573	Klebsiella pneumoniae DMC1097	strain=DMC1097		latest	Complete Genome	Major	Full	2015-07-23	ASM41722v2	JCVI	GCA_000417225.2	identical	https://ftp.ncbi.nlm.nih.gov/genomes/all/GCF/000/417/225/GCF_000417225.2_ASM41722v2			na
GCF_000417265.2	PRJNA224116	SAMN02141972		na	1284804	573	Klebsiella pneumoniae UHKPC07	strain=UHKPC07		latest	Complete Genome	Major	Full	2015-07-23	ASM41726v2	JCVI	GCA_000417265.2	identical	https://ftp.ncbi.nlm.nih.gov/genomes/all/GCF/000/417/265/GCF_000417265.2_ASM41726v2			na
GCF_000474015.1	PRJNA224116	SAMN02603668		na	1244085	573	Klebsiella pneumoniae CG43	strain=CG43		latest	Complete Genome	Major	Full	2013-10-18	ASM47401v1	National Tsing Hua University	GCA_000474015.1	identical	https://ftp.ncbi.nlm.nih.gov/genomes/all/GCF/000/474/015/GCF_000474015.1_ASM47401v1			na
GCF_000512165.1	PRJNA224116	SAMN02641520		na	1123862	573	Klebsiella pneumoniae subsp. pneumoniae Kp13	strain=Kp13		latest	Complete Genome	Major	Full	2013-12-30	ASM51216v1	Laborat贸rio Nacional de Computa莽茫o Cient铆fica	GCA_000512165.1	identical	https://ftp.ncbi.nlm.nih.gov/genomes/all/GCF/000/512/165/GCF_000512165.1_ASM51216v1			na
GCF_000597905.1	PRJNA224116	SAMN03081501		na	1420013	573	Klebsiella pneumoniae 30684/NJST258_2	strain=30684/NJST258_2		latest	Complete Genome	Major	Full	2014-03-19	ASM59790v1	Igenbio Inc	GCA_000597905.1	identical	https://ftp.ncbi.nlm.nih.gov/genomes/all/GCF/000/597/905/GCF_000597905.1_ASM59790v1			na
GCF_000695935.1	PRJNA224116	SAMN02713685		na	1328324	573	Klebsiella pneumoniae subsp. pneumoniae KPNIH27	strain=KPNIH27		latest	Complete Genome	Major	Full	2014-05-27	ASM69593v1	NISC	GCA_000695935.1	identical	https://ftp.ncbi.nlm.nih.gov/genomes/all/GCF/000/695/935/GCF_000695935.1_ASM69593v1			na
GCF_000714675.1	PRJNA224116	SAMN02786855		na	1225181	573	Klebsiella pneumoniae subsp. pneumoniae KPNIH24	strain=KPNIH24		latest	Complete Genome	Major	Full	2014-06-27	ASM71467v1	NISC	GCA_000714675.1	identical	https://ftp.ncbi.nlm.nih.gov/genomes/all/GCF/000/714/675/GCF_000714675.1_ASM71467v1			na
GCF_000717515.1	PRJNA224116	SAMN02786856		na	1328325	573	Klebsiella pneumoniae subsp. pneumoniae KPR0928	strain=KPR0928		latest	Complete Genome	Major	Full	2014-07-02	ASM71751v1	NISC	GCA_000717515.1	identical	https://ftp.ncbi.nlm.nih.gov/genomes/all/GCF/000/717/515/GCF_000717515.1_ASM71751v1			na
GCF_000739495.1	PRJNA224116	SAMN02777842		na	573	573	Klebsiella pneumoniae	strain=carbapenem-resistant blaNDM-1		latest	Complete Genome	Major	Full	2014-08-14	ASM73949v1	FNLCR	GCA_000739495.1	identical	https://ftp.ncbi.nlm.nih.gov/genomes/all/GCF/000/739/495/GCF_000739495.1_ASM73949v1			na
GCF_000742755.1	PRJNA224116	SAMN02982872		na	72407	573	Klebsiella pneumoniae subsp. pneumoniae	strain=ATCC 43816 KPPR1		latest	Complete Genome	Major	Full	2014-08-21	ASM74275v1	University of North Carolina at Chapel Hill	GCA_000742755.1	identical	https://ftp.ncbi.nlm.nih.gov/genomes/all/GCF/000/742/755/GCF_000742755.1_ASM74275v1			na
GCF_000764615.1	PRJNA224116	SAMN02885365		na	573	573	Klebsiella pneumoniae	strain=PMK1		latest	Complete Genome	Major	Full	2014-10-08	ASM76461v1	University of Oxford	GCA_000764615.1	identical	https://ftp.ncbi.nlm.nih.gov/genomes/all/GCF/000/764/615/GCF_000764615.1_ASM76461v1			na
GCF_000775395.1	PRJNA224116	SAMN02820981		na	72407	573	Klebsiella pneumoniae subsp. pneumoniae	strain=KPNIH32		latest	Complete Genome	Major	Full	2014-11-12	ASM77539v1	NIH	GCA_000775395.1	identical	https://ftp.ncbi.nlm.nih.gov/genomes/all/GCF/000/775/395/GCF_000775395.1_ASM77539v1			na
GCF_000775955.1	PRJNA224116	SAMN02649400		na	573	573	Klebsiella pneumoniae	strain=XH209		latest	Complete Genome	Major	Full	2014-11-13	ASM77595v1	Sir Run Run Shaw Hospital, College of Medicine, Zhejiang University	GCA_000775955.1	identical	https://ftp.ncbi.nlm.nih.gov/genomes/all/GCF/000/775/955/GCF_000775955.1_ASM77595v1			na
GCF_000784945.1	PRJNA224116	SAMN02803823		na	72407	573	Klebsiella pneumoniae subsp. pneumoniae	strain=KPNIH29		latest	Complete Genome	Major	Full	2014-11-17	ASM78494v1	NIH	GCA_000784945.1	identical	https://ftp.ncbi.nlm.nih.gov/genomes/all/GCF/000/784/945/GCF_000784945.1_ASM78494v1			na
GCF_000785005.1	PRJNA224116	SAMN02820980		na	72407	573	Klebsiella pneumoniae subsp. pneumoniae	strain=KPNIH31		latest	Complete Genome	Major	Full	2014-11-17	ASM78500v1	NIH	GCA_000785005.1	identical	https://ftp.ncbi.nlm.nih.gov/genomes/all/GCF/000/785/005/GCF_000785005.1_ASM78500v1			na
GCF_000813205.1	PRJNA224116	SAMN03274239		na	1392500	573	Klebsiella pneumoniae HK787	strain=HK787		latest	Complete Genome	Major	Full	2015-01-02	ASM81320v1	National Health Research Institutes	GCA_000813205.1	identical	https://ftp.ncbi.nlm.nih.gov/genomes/all/GCF/000/813/205/GCF_000813205.1_ASM81320v1			na
GCF_000814305.1	PRJNA224116	SAMN03067424		na	573	573	Klebsiella pneumoniae	strain=34618		latest	Complete Genome	Major	Full	2015-01-05	ASM81430v1	JCVI	GCA_000814305.1	identical	https://ftp.ncbi.nlm.nih.gov/genomes/all/GCF/000/814/305/GCF_000814305.1_ASM81430v1			na
GCF_000916415.1	PRJNA485481			na	1416011	1920780	Klebsiella phage F19	strain=Klebsiella pneumoniae		latest	Complete Genome	Major	Full	2014-03-04	ViralProj240034		GCA_000916415.1	identical	https://ftp.ncbi.nlm.nih.gov/genomes/all/GCF/000/916/415/GCF_000916415.1_ViralProj240034		ICTV species exemplar	na
GCF_000968155.1	PRJNA224116	SAMEA3283117		na	573	573	Klebsiella pneumoniae	strain=Kp52.145		latest	Complete Genome	Major	Full	2014-03-21	ASM96815v1	Genoscope CEA	GCA_000968155.1	identical	https://ftp.ncbi.nlm.nih.gov/genomes/all/GCF/000/968/155/GCF_000968155.1_ASM96815v1			na
GCF_001022035.1	PRJNA224116	SAMN03024610		na	573	573	Klebsiella pneumoniae	strain=CAV1392		latest	Complete Genome	Major	Full	2015-06-09	ASM102203v1	University of Oxford	GCA_001022035.1	identical	https://ftp.ncbi.nlm.nih.gov/genomes/all/GCF/001/022/035/GCF_001022035.1_ASM102203v1			na
GCF_001022175.1	PRJNA224116	SAMN03024590		na	573	573	Klebsiella pneumoniae	strain=CAV1344		latest	Complete Genome	Major	Full	2015-06-09	ASM102217v1	University of Oxford	GCA_001022175.1	identical	https://ftp.ncbi.nlm.nih.gov/genomes/all/GCF/001/022/175/GCF_001022175.1_ASM102217v1			na
GCF_001185665.2	PRJNA224116	SAMN03280386		na	573	573	Klebsiella pneumoniae	strain=MGH83		latest	Complete Genome	Major	Full	2021-05-06	ASM118566v3	Broad Institute	GCA_001185665.3	identical	https://ftp.ncbi.nlm.nih.gov/genomes/all/GCF/001/185/665/GCF_001185665.2_ASM118566v3			na
GCF_001307175.1	PRJNA224116	SAMN04044480		na	573	573	Klebsiella pneumoniae	strain=KP617		latest	Complete Genome	Major	Full	2015-10-06	ASM130717v1	Korea National Institute of Health, Korea Centers for Disease Control & Prevention	GCA_001307175.1	identical	https://ftp.ncbi.nlm.nih.gov/genomes/all/GCF/001/307/175/GCF_001307175.1_ASM130717v1			na
GCF_001316565.3	PRJNA224116	SAMN04011426		na	72407	573	Klebsiella pneumoniae subsp. pneumoniae	strain=ST101:960186733		latest	Complete Genome	Major	Full	2017-10-24	ASM131656v3	University of KwaZulu Natal	GCA_001316565.3	identical	https://ftp.ncbi.nlm.nih.gov/genomes/all/GCF/001/316/565/GCF_001316565.3_ASM131656v3			na
GCF_001456055.3	PRJNA224116	SAMN04168649		na	573	573	Klebsiella pneumoniae	strain=KpN01		latest	Complete Genome	Minor	Full	2016-04-15	ASM145605v3	Calgary Laboratory Services	GCA_001456055.3	identical	https://ftp.ncbi.nlm.nih.gov/genomes/all/GCF/001/456/055/GCF_001456055.3_ASM145605v3			na
GCF_001456095.3	PRJNA224116	SAMN04168654		na	573	573	Klebsiella pneumoniae	strain=KpN06		latest	Complete Genome	Minor	Full	2016-04-27	ASM145609v3	Calgary Laboratory Services	GCA_001456095.3	identical	https://ftp.ncbi.nlm.nih.gov/genomes/all/GCF/001/456/095/GCF_001456095.3_ASM145609v3			na
GCF_001456135.1	PRJNA224116	SAMN03733725		na	573	573	Klebsiella pneumoniae	strain=CAV1193		latest	Complete Genome	Major	Full	2015-12-03	ASM145613v1	University of Oxford	GCA_001456135.1	identical	https://ftp.ncbi.nlm.nih.gov/genomes/all/GCF/001/456/135/GCF_001456135.1_ASM145613v1			na
GCF_001521895.1	PRJNA224116	SAMN04421276		na	72407	573	Klebsiella pneumoniae subsp. pneumoniae	strain=NUHL24835		latest	Complete Genome	Major	Full	2016-01-21	ASM152189v1	The First Affiliated Hospital of Nanchang University	GCA_001521895.1	identical	https://ftp.ncbi.nlm.nih.gov/genomes/all/GCF/001/521/895/GCF_001521895.1_ASM152189v1			na
GCF_001529935.1	PRJNA224116	SAMN04377968		na	72407	573	Klebsiella pneumoniae subsp. pneumoniae	strain=RJF999		latest	Complete Genome	Major	Full	2016-01-22	ASM152993v1	Shanghai Ruijin Hospital Affiliated with Jiaotong University	GCA_001529935.1	identical	https://ftp.ncbi.nlm.nih.gov/genomes/all/GCF/001/529/935/GCF_001529935.1_ASM152993v1			na
GCF_001530015.1	PRJNA224116	SAMN04377969		na	72407	573	Klebsiella pneumoniae subsp. pneumoniae	strain=RJF293		latest	Complete Genome	Major	Full	2016-01-22	ASM153001v1	Shanghai Ruijin Hospital Affiliated with Jiaotong University	GCA_001530015.1	identical	https://ftp.ncbi.nlm.nih.gov/genomes/all/GCF/001/530/015/GCF_001530015.1_ASM153001v1			na
GCF_001611055.1	PRJNA224116	SAMN04087461		na	72407	573	Klebsiella pneumoniae subsp. pneumoniae	strain=TGH8		latest	Complete Genome	Major	Full	2016-04-05	ASM161105v1	RGNOSIS	GCA_001611055.1	identical	https://ftp.ncbi.nlm.nih.gov/genomes/all/GCF/001/611/055/GCF_001611055.1_ASM161105v1			na
GCF_001611095.1	PRJNA224116	SAMN04087462		na	72407	573	Klebsiella pneumoniae subsp. pneumoniae	strain=TGH10		latest	Complete Genome	Major	Full	2016-04-05	ASM161109v1	RGNOSIS	GCA_001611095.1	identical	https://ftp.ncbi.nlm.nih.gov/genomes/all/GCF/001/611/095/GCF_001611095.1_ASM161109v1			na
GCF_001644765.1	PRJNA224116	SAMN04917370		na	573	573	Klebsiella pneumoniae	strain=SKGH01		latest	Complete Genome	Major	Full	2016-05-16	ASM164476v1	Sheikh Khalifa General Hospital(SKGH)	GCA_001644765.1	identical	https://ftp.ncbi.nlm.nih.gov/genomes/all/GCF/001/644/765/GCF_001644765.1_ASM164476v1			na
GCF_001648215.1	PRJNA224116	SAMN03455970		na	573	573	Klebsiella pneumoniae	strain=AATZP		latest	Complete Genome	Major	Full	2016-05-19	ASM164821v1	NHGRI	GCA_001648215.1	identical	https://ftp.ncbi.nlm.nih.gov/genomes/all/GCF/001/648/215/GCF_001648215.1_ASM164821v1			na
GCF_001663195.1	PRJNA224116	SAMN05188406		na	573	573	Klebsiella pneumoniae	strain=BR		latest	Complete Genome	Major	Full	2016-06-15	ASM166319v1	Zhejiang Sci-Tech University	GCA_001663195.1	identical	https://ftp.ncbi.nlm.nih.gov/genomes/all/GCF/001/663/195/GCF_001663195.1_ASM166319v1			na
GCF_001663295.1	PRJNA224116	SAMN03455930		na	573	573	Klebsiella pneumoniae	strain=KPNIH39		latest	Complete Genome	Major	Full	2016-06-15	ASM166329v1	NHGRI	GCA_001663295.1	identical	https://ftp.ncbi.nlm.nih.gov/genomes/all/GCF/001/663/295/GCF_001663295.1_ASM166329v1			na
GCF_001663455.1	PRJNA224116	SAMN03455976		na	573	573	Klebsiella pneumoniae	strain=Kpn555		latest	Complete Genome	Major	Full	2016-06-16	ASM166345v1	NHGRI	GCA_001663455.1	identical	https://ftp.ncbi.nlm.nih.gov/genomes/all/GCF/001/663/455/GCF_001663455.1_ASM166345v1			na
GCF_001675125.1	PRJNA224116	SAMN03701676		na	573	573	Klebsiella pneumoniae	strain=KPNIH36		latest	Complete Genome	Major	Full	2016-06-22	ASM167512v1	NHGRI/NIH	GCA_001675125.1	identical	https://ftp.ncbi.nlm.nih.gov/genomes/all/GCF/001/675/125/GCF_001675125.1_ASM167512v1			na
GCF_001676825.1	PRJNA224116	SAMN05170048		na	573	573	Klebsiella pneumoniae	strain=TH1	TH1	latest	Complete Genome	Major	Full	2016-06-27	ASM167682v1	Institute of Disease Control and Prevention	GCA_001676825.1	identical	https://ftp.ncbi.nlm.nih.gov/genomes/all/GCF/001/676/825/GCF_001676825.1_ASM167682v1			na
GCF_001701425.2	PRJNA224116	SAMN04868721		na	573	573	Klebsiella pneumoniae	strain=1_GR_13		latest	Complete Genome	Major	Full	2018-12-06	ASM170142v2	The Unniversity of Queensland	GCA_001701425.2	identical	https://ftp.ncbi.nlm.nih.gov/genomes/all/GCF/001/701/425/GCF_001701425.2_ASM170142v2			na
GCF_001701835.2	PRJNA224116	SAMN04868736		na	573	573	Klebsiella pneumoniae	strain=16_GR_13		latest	Complete Genome	Major	Full	2018-12-06	ASM170183v2	The Unniversity of Queensland	GCA_001701835.2	identical	https://ftp.ncbi.nlm.nih.gov/genomes/all/GCF/001/701/835/GCF_001701835.2_ASM170183v2			na
GCF_001701845.2	PRJNA224116	SAMN04868740		na	573	573	Klebsiella pneumoniae	strain=20_GR_12		latest	Complete Genome	Major	Full	2018-12-06	ASM170184v2	The Unniversity of Queensland	GCA_001701845.2	identical	https://ftp.ncbi.nlm.nih.gov/genomes/all/GCF/001/701/845/GCF_001701845.2_ASM170184v2			na
GCF_001705385.1	PRJNA224116	SAMN05149976		na	573	573	Klebsiella pneumoniae		blood sample 2	latest	Complete Genome	Major	Full	2016-08-16	ASM170538v1	Swiss Institute of Bioinformatics	GCA_001705385.1	identical	https://ftp.ncbi.nlm.nih.gov/genomes/all/GCF/001/705/385/GCF_001705385.1_ASM170538v1			na
GCF_001708225.1	PRJNA224116	SAMN05425526		na	573	573	Klebsiella pneumoniae	strain=ED23		latest	Complete Genome	Major	Full	2016-08-19	ASM170822v1	National Kaohsiung Normal University	GCA_001708225.1	identical	https://ftp.ncbi.nlm.nih.gov/genomes/all/GCF/001/708/225/GCF_001708225.1_ASM170822v1			na
GCF_001708245.1	PRJNA224116	SAMN05425525		na	573	573	Klebsiella pneumoniae	strain=ED2		latest	Complete Genome	Major	Full	2016-08-19	ASM170824v1	National Kaohsiung Normal University	GCA_001708245.1	identical	https://ftp.ncbi.nlm.nih.gov/genomes/all/GCF/001/708/245/GCF_001708245.1_ASM170824v1			na
GCF_001709295.1	PRJNA224116	SAMN04448241		na	573	573	Klebsiella pneumoniae		23	latest	Complete Genome	Major	Full	2016-08-23	ASM170929v1	Centers for Disease Control and Prevention. Division of Healthcare Quality Promotion	GCA_001709295.1	identical	https://ftp.ncbi.nlm.nih.gov/genomes/all/GCF/001/709/295/GCF_001709295.1_ASM170929v1			na
GCF_001721725.1	PRJNA224116	SAMN04008891		na	573	573	Klebsiella pneumoniae	strain=UCLAOXA232KP_Pt0		latest	Complete Genome	Major	Full	2016-09-08	ASM172172v1	UCLA Medical Center	GCA_001721725.1	identical	https://ftp.ncbi.nlm.nih.gov/genomes/all/GCF/001/721/725/GCF_001721725.1_ASM172172v1			na
GCF_001741545.1	PRJNA224116	SAMN04008893		na	573	573	Klebsiella pneumoniae	strain=UCLAOXA232KP		latest	Complete Genome	Major	Full	2016-09-08	ASM174154v1	UCLA Medical Center	GCA_001741545.1	identical	https://ftp.ncbi.nlm.nih.gov/genomes/all/GCF/001/741/545/GCF_001741545.1_ASM174154v1			na
GCF_001746535.1	PRJNA224116	SAMN04087463		na	72407	573	Klebsiella pneumoniae subsp. pneumoniae	strain=TGH13		latest	Complete Genome	Major	Full	2016-09-26	ASM174653v1	RGNOSIS	GCA_001746535.1	identical	https://ftp.ncbi.nlm.nih.gov/genomes/all/GCF/001/746/535/GCF_001746535.1_ASM174653v1			na
GCF_001855315.1	PRJNA224116	SAMN03770912		na	573	573	Klebsiella pneumoniae	strain=KP5		latest	Complete Genome	Major	Full	2016-10-27	ASM185531v1	Tan Tock Seng Hospital	GCA_001855315.1	identical	https://ftp.ncbi.nlm.nih.gov/genomes/all/GCF/001/855/315/GCF_001855315.1_ASM185531v1			na
GCF_001870165.1	PRJNA224116	SAMN03024573		na	573	573	Klebsiella pneumoniae	strain=CAV1016		latest	Complete Genome	Major	Full	2016-11-07	ASM187016v1	University of Oxford	GCA_001870165.1	identical	https://ftp.ncbi.nlm.nih.gov/genomes/all/GCF/001/870/165/GCF_001870165.1_ASM187016v1			na
GCF_001887985.4	PRJNA224116	SAMN06019522		na	573	573	Klebsiella pneumoniae	strain=WCHKP095649		latest	Complete Genome	Major	Full	2019-02-28	ASM188798v4	West China Hospital, Sichuan University	GCA_001887985.4	identical	https://ftp.ncbi.nlm.nih.gov/genomes/all/GCF/001/887/985/GCF_001887985.4_ASM188798v4			na
GCF_001887995.2	PRJNA224116	SAMN06019523		na	573	573	Klebsiella pneumoniae	strain=WCHKP095845		latest	Complete Genome	Major	Full	2018-09-04	ASM188799v2	West China Hospital, Sichuan University	GCA_001887995.2	identical	https://ftp.ncbi.nlm.nih.gov/genomes/all/GCF/001/887/995/GCF_001887995.2_ASM188799v2			na
GCF_001902195.1	PRJNA224116	SAMN06067846		na	573	573	Klebsiella pneumoniae	strain=MNCRE78		latest	Complete Genome	Major	Full	2016-12-13	ASM190219v1	University of Minnesota	GCA_001902195.1	identical	https://ftp.ncbi.nlm.nih.gov/genomes/all/GCF/001/902/195/GCF_001902195.1_ASM190219v1			na
GCF_001902235.1	PRJNA224116	SAMN06067844		na	573	573	Klebsiella pneumoniae	strain=MNCRE53		latest	Complete Genome	Major	Full	2016-12-13	ASM190223v1	University of Minnesota	GCA_001902235.1	identical	https://ftp.ncbi.nlm.nih.gov/genomes/all/GCF/001/902/235/GCF_001902235.1_ASM190223v1			na
GCF_001902255.1	PRJNA224116	SAMN03733793		na	573	573	Klebsiella pneumoniae	strain=CAV1453		latest	Complete Genome	Major	Full	2016-12-13	ASM190225v1	University of Oxford	GCA_001902255.1	identical	https://ftp.ncbi.nlm.nih.gov/genomes/all/GCF/001/902/255/GCF_001902255.1_ASM190225v1			na
GCF_001902335.1	PRJNA224116	SAMN05412805		na	573	573	Klebsiella pneumoniae		Kp_Goe_154414	latest	Complete Genome	Major	Full	2016-12-13	ASM190233v1	University Medical Center Goettingen	GCA_001902335.1	identical	https://ftp.ncbi.nlm.nih.gov/genomes/all/GCF/001/902/335/GCF_001902335.1_ASM190233v1			na
GCF_001902415.1	PRJNA224116	SAMN05412453		na	573	573	Klebsiella pneumoniae	strain=Kp_Goe_822917		latest	Complete Genome	Major	Full	2016-12-13	ASM190241v1	University Medical Center Goettingen	GCA_001902415.1	identical	https://ftp.ncbi.nlm.nih.gov/genomes/all/GCF/001/902/415/GCF_001902415.1_ASM190241v1			na
GCF_001902435.1	PRJNA224116	SAMN05412455		na	573	573	Klebsiella pneumoniae	strain=Kp_Goe_33208		latest	Complete Genome	Major	Full	2016-12-13	ASM190243v1	University Medical Center Goettingen	GCA_001902435.1	identical	https://ftp.ncbi.nlm.nih.gov/genomes/all/GCF/001/902/435/GCF_001902435.1_ASM190243v1			na
GCF_001902475.1	PRJNA224116	SAMN06109054		na	573	573	Klebsiella pneumoniae	strain=SWU01		latest	Complete Genome	Major	Full	2016-12-13	ASM190247v1	Southwest Medical University	GCA_001902475.1	identical	https://ftp.ncbi.nlm.nih.gov/genomes/all/GCF/001/902/475/GCF_001902475.1_ASM190247v1			na
GCF_001902535.1	PRJNA224116	SAMN03733765		na	573	573	Klebsiella pneumoniae	strain=CAV1417		latest	Complete Genome	Major	Full	2016-12-13	ASM190253v1	University of Oxford	GCA_001902535.1	identical	https://ftp.ncbi.nlm.nih.gov/genomes/all/GCF/001/902/535/GCF_001902535.1_ASM190253v1			na
GCF_001908515.1	PRJNA224116	SAMN03024576		na	573	573	Klebsiella pneumoniae	strain=CAV1042		latest	Complete Genome	Major	Full	2016-12-19	ASM190851v1	University of Oxford	GCA_001908515.1	identical	https://ftp.ncbi.nlm.nih.gov/genomes/all/GCF/001/908/515/GCF_001908515.1_ASM190851v1			na
GCF_001908595.1	PRJNA224116	SAMN05412458		na	573	573	Klebsiella pneumoniae	strain=Kp_Goe_149473		latest	Complete Genome	Major	Full	2016-12-19	ASM190859v1	University Medical Center Goettingen	GCA_001908595.1	identical	https://ftp.ncbi.nlm.nih.gov/genomes/all/GCF/001/908/595/GCF_001908595.1_ASM190859v1			na
GCF_001908655.1	PRJNA224116	SAMN05412802		na	573	573	Klebsiella pneumoniae	strain=Kp_Goe_827026		latest	Complete Genome	Major	Full	2016-12-19	ASM190865v1	University Medical Center Goettingen	GCA_001908655.1	identical	https://ftp.ncbi.nlm.nih.gov/genomes/all/GCF/001/908/655/GCF_001908655.1_ASM190865v1			na
GCF_001908675.1	PRJNA224116	SAMN05412803		na	573	573	Klebsiella pneumoniae	strain=Kp_Goe_152021		latest	Complete Genome	Major	Full	2016-12-19	ASM190867v1	University Medical Center Goettingen	GCA_001908675.1	identical	https://ftp.ncbi.nlm.nih.gov/genomes/all/GCF/001/908/675/GCF_001908675.1_ASM190867v1			na
GCF_001908695.1	PRJNA224116	SAMN05412804		na	573	573	Klebsiella pneumoniae	strain=KP_Goe_828304		latest	Complete Genome	Major	Full	2016-12-19	ASM190869v1	University Medical Center Goettingen	GCA_001908695.1	identical	https://ftp.ncbi.nlm.nih.gov/genomes/all/GCF/001/908/695/GCF_001908695.1_ASM190869v1			na
GCF_001908875.1	PRJNA224116	SAMN05412459		na	573	573	Klebsiella pneumoniae	strain=Kp_Goe_149832		latest	Complete Genome	Major	Full	2016-12-19	ASM190887v1	University Medical Center Goettingen	GCA_001908875.1	identical	https://ftp.ncbi.nlm.nih.gov/genomes/all/GCF/001/908/875/GCF_001908875.1_ASM190887v1			na
GCF_001908895.1	PRJNA224116	SAMN05412457		na	573	573	Klebsiella pneumoniae	strain=Kp_Goe_821588		latest	Complete Genome	Major	Full	2016-12-19	ASM190889v1	University Medical Center Goettingen	GCA_001908895.1	identical	https://ftp.ncbi.nlm.nih.gov/genomes/all/GCF/001/908/895/GCF_001908895.1_ASM190889v1			na
GCF_001913175.1	PRJNA224116	SAMN05412452		na	573	573	Klebsiella pneumoniae	strain=Kp_Goe_121641		latest	Complete Genome	Major	Full	2016-12-21	ASM191317v1	University Medical Center Goettingen	GCA_001913175.1	identical	https://ftp.ncbi.nlm.nih.gov/genomes/all/GCF/001/913/175/GCF_001913175.1_ASM191317v1			na
GCF_001936035.1	PRJNA224116	SAMN03455977		na	573	573	Klebsiella pneumoniae	strain=ATCC 35657		latest	Complete Genome	Major	Full	2017-01-05	ASM193603v1	NHGRI	GCA_001936035.1	identical	https://ftp.ncbi.nlm.nih.gov/genomes/all/GCF/001/936/035/GCF_001936035.1_ASM193603v1			na
GCF_001939885.2	PRJNA224116	SAMN05928590		na	573	573	Klebsiella pneumoniae	strain=GN-2		latest	Complete Genome	Major	Full	2018-02-27	ASM193988v2	Fifth Affiliated Hospital of Wenzhou Medical University	GCA_001939885.2	identical	https://ftp.ncbi.nlm.nih.gov/genomes/all/GCF/001/939/885/GCF_001939885.2_ASM193988v2			na
GCF_001952835.1	PRJNA224116	SAMN06216564		na	573	573	Klebsiella pneumoniae	strain=1756		latest	Complete Genome	Major	Full	2017-01-17	ASM195283v1	National Yang Ming University	GCA_001952835.1	identical	https://ftp.ncbi.nlm.nih.gov/genomes/all/GCF/001/952/835/GCF_001952835.1_ASM195283v1			na
GCF_001952895.1	PRJNA224116	SAMN04889856		na	573	573	Klebsiella pneumoniae	strain=NY9		latest	Complete Genome	Major	Full	2017-01-17	ASM195289v1	New York Medical College	GCA_001952895.1	identical	https://ftp.ncbi.nlm.nih.gov/genomes/all/GCF/001/952/895/GCF_001952895.1_ASM195289v1			na
GCF_001952915.1	PRJNA224116	SAMN04889857		na	573	573	Klebsiella pneumoniae	strain=CR14		latest	Complete Genome	Major	Full	2017-01-17	ASM195291v1	New York Medical College	GCA_001952915.1	identical	https://ftp.ncbi.nlm.nih.gov/genomes/all/GCF/001/952/915/GCF_001952915.1_ASM195291v1			na
GCF_001956965.1	PRJNA224116	SAMN05412796		na	573	573	Klebsiella pneumoniae	strain=825795-1		latest	Complete Genome	Major	Full	2017-01-19	ASM195696v1	University Medical Center Goettingen	GCA_001956965.1	identical	https://ftp.ncbi.nlm.nih.gov/genomes/all/GCF/001/956/965/GCF_001956965.1_ASM195696v1			na
GCF_002055855.1	PRJNA224116	SAMN04014909		na	573	573	Klebsiella pneumoniae	strain=AR_0068		latest	Complete Genome	Major	Full	2017-03-21	ASM205585v1	Centers for Disease Control and Prevention	GCA_002055855.1	identical	https://ftp.ncbi.nlm.nih.gov/genomes/all/GCF/002/055/855/GCF_002055855.1_ASM205585v1			na
GCF_002056385.1	PRJNA224116	SAMN04014956		na	573	573	Klebsiella pneumoniae	strain=AR_0115		latest	Complete Genome	Major	Full	2017-03-21	ASM205638v1	Centers for Disease Control and Prevention	GCA_002056385.1	identical	https://ftp.ncbi.nlm.nih.gov/genomes/all/GCF/002/056/385/GCF_002056385.1_ASM205638v1			na
GCF_002056475.1	PRJNA224116	SAMN04014939		na	573	573	Klebsiella pneumoniae	strain=AR_0098		latest	Complete Genome	Major	Full	2017-03-21	ASM205647v1	Centers for Disease Control and Prevention	GCA_002056475.1	identical	https://ftp.ncbi.nlm.nih.gov/genomes/all/GCF/002/056/475/GCF_002056475.1_ASM205647v1			na
GCF_002116885.1	PRJNA224116	SAMN04621179		na	573	573	Klebsiella pneumoniae	strain=kp757		latest	Complete Genome	Major	Full	2017-05-02	ASM211688v1	USAMRIID	GCA_002116885.1	identical	https://ftp.ncbi.nlm.nih.gov/genomes/all/GCF/002/116/885/GCF_002116885.1_ASM211688v1			na
GCF_002156725.1	PRJNA224116	SAMN06701573		na	573	573	Klebsiella pneumoniae	strain=BK13043		latest	Complete Genome	Major	Full	2017-05-23	ASM215672v1	Houston Methodist Hospital	GCA_002156725.1	identical	https://ftp.ncbi.nlm.nih.gov/genomes/all/GCF/002/156/725/GCF_002156725.1_ASM215672v1			na
GCF_002156745.1	PRJNA224116	SAMN06438459		na	573	573	Klebsiella pneumoniae	strain=KPN1482		latest	Complete Genome	Major	Full	2017-05-23	ASM215674v1	Houston Methodist Hospital	GCA_002156745.1	identical	https://ftp.ncbi.nlm.nih.gov/genomes/all/GCF/002/156/745/GCF_002156745.1_ASM215674v1			na
GCF_002163895.1	PRJNA224116	SAMN06200334		na	72407	573	Klebsiella pneumoniae subsp. pneumoniae	strain=RJA166		latest	Complete Genome	Major	Full	2017-06-02	ASM216389v1	Shanghai Ruijin Hospital Affiliated with Jiaotong University	GCA_002163895.1	identical	https://ftp.ncbi.nlm.nih.gov/genomes/all/GCF/002/163/895/GCF_002163895.1_ASM216389v1			na
GCF_002164835.4	PRJNA224116	SAMN06909160		na	573	573	Klebsiella pneumoniae	strain=WCHKP2		latest	Complete Genome	Major	Full	2019-08-16	ASM216483v4	West China Hospital, Sichuan University	GCA_002164835.4	identical	https://ftp.ncbi.nlm.nih.gov/genomes/all/GCF/002/164/835/GCF_002164835.4_ASM216483v4			na
GCF_002164855.2	PRJNA224116	SAMN06909161		na	573	573	Klebsiella pneumoniae	strain=SCKP020003		latest	Complete Genome	Major	Full	2018-08-27	ASM216485v2	West China Hospital, Sichuan University	GCA_002164855.2	identical	https://ftp.ncbi.nlm.nih.gov/genomes/all/GCF/002/164/855/GCF_002164855.2_ASM216485v2			na
GCF_002180155.1	PRJNA224116	SAMN04014953		na	573	573	Klebsiella pneumoniae	strain=AR_0112		latest	Complete Genome	Major	Full	2017-06-08	ASM218015v1	Centers for Disease Control and Prevention	GCA_002180155.1	identical	https://ftp.ncbi.nlm.nih.gov/genomes/all/GCF/002/180/155/GCF_002180155.1_ASM218015v1			na
GCF_002180175.1	PRJNA224116	SAMN04014987		na	573	573	Klebsiella pneumoniae	strain=AR_0146		latest	Complete Genome	Major	Full	2017-06-08	ASM218017v1	Centers for Disease Control and Prevention	GCA_002180175.1	identical	https://ftp.ncbi.nlm.nih.gov/genomes/all/GCF/002/180/175/GCF_002180175.1_ASM218017v1			na
GCF_002180255.1	PRJNA224116	SAMN04014999		na	573	573	Klebsiella pneumoniae	strain=AR_0158		latest	Complete Genome	Major	Full	2017-06-08	ASM218025v1	Centers for Disease Control and Prevention	GCA_002180255.1	identical	https://ftp.ncbi.nlm.nih.gov/genomes/all/GCF/002/180/255/GCF_002180255.1_ASM218025v1			na
GCF_002180315.1	PRJNA224116	SAMN04014984		na	573	573	Klebsiella pneumoniae	strain=AR_0143		latest	Complete Genome	Major	Full	2017-06-08	ASM218031v1	Centers for Disease Control and Prevention	GCA_002180315.1	identical	https://ftp.ncbi.nlm.nih.gov/genomes/all/GCF/002/180/315/GCF_002180315.1_ASM218031v1			na
GCF_002192315.1	PRJNA224116	SAMN04014967		na	573	573	Klebsiella pneumoniae	strain=AR_0126		latest	Complete Genome	Major	Full	2017-06-13	ASM219231v1	Centers for Disease Control and Prevention	GCA_002192315.1	identical	https://ftp.ncbi.nlm.nih.gov/genomes/all/GCF/002/192/315/GCF_002192315.1_ASM219231v1			na
GCF_002192335.1	PRJNA224116	SAMN04014954		na	573	573	Klebsiella pneumoniae	strain=AR_0113		latest	Complete Genome	Major	Full	2017-06-13	ASM219233v1	Centers for Disease Control and Prevention	GCA_002192335.1	identical	https://ftp.ncbi.nlm.nih.gov/genomes/all/GCF/002/192/335/GCF_002192335.1_ASM219233v1			na
GCF_002197225.1	PRJNA224116	SAMN04014961		na	573	573	Klebsiella pneumoniae	strain=AR_0120		latest	Complete Genome	Major	Full	2017-06-16	ASM219722v1	Centers for Disease Control and Prevention	GCA_002197225.1	identical	https://ftp.ncbi.nlm.nih.gov/genomes/all/GCF/002/197/225/GCF_002197225.1_ASM219722v1			na
GCF_002197505.1	PRJNA224116	SAMN04014966		na	573	573	Klebsiella pneumoniae	strain=AR_0125		latest	Complete Genome	Major	Full	2017-06-16	ASM219750v1	Centers for Disease Control and Prevention	GCA_002197505.1	identical	https://ftp.ncbi.nlm.nih.gov/genomes/all/GCF/002/197/505/GCF_002197505.1_ASM219750v1			na
GCF_002202195.1	PRJNA224116	SAMN04014980		na	573	573	Klebsiella pneumoniae	strain=AR_0139		latest	Complete Genome	Major	Full	2017-06-20	ASM220219v1	Centers for Disease Control and Prevention	GCA_002202195.1	identical	https://ftp.ncbi.nlm.nih.gov/genomes/all/GCF/002/202/195/GCF_002202195.1_ASM220219v1			na
GCF_002202235.1	PRJNA224116	SAMN04014993		na	573	573	Klebsiella pneumoniae	strain=AR_0152		latest	Complete Genome	Major	Full	2017-06-20	ASM220223v1	Centers for Disease Control and Prevention	GCA_002202235.1	identical	https://ftp.ncbi.nlm.nih.gov/genomes/all/GCF/002/202/235/GCF_002202235.1_ASM220223v1			na
GCF_002202255.1	PRJNA224116	SAMN04014989		na	573	573	Klebsiella pneumoniae	strain=AR_0148		latest	Complete Genome	Major	Full	2017-06-20	ASM220225v1	Centers for Disease Control and Prevention	GCA_002202255.1	identical	https://ftp.ncbi.nlm.nih.gov/genomes/all/GCF/002/202/255/GCF_002202255.1_ASM220225v1			na
GCF_002202275.1	PRJNA224116	SAMN04014948		na	573	573	Klebsiella pneumoniae	strain=AR_0107		latest	Complete Genome	Major	Full	2017-06-20	ASM220227v1	Centers for Disease Control and Prevention	GCA_002202275.1	identical	https://ftp.ncbi.nlm.nih.gov/genomes/all/GCF/002/202/275/GCF_002202275.1_ASM220227v1			na
GCF_002211905.1	PRJNA224116	SAMN07265011		na	573	573	Klebsiella pneumoniae	strain=DHQP1605752_NV		latest	Complete Genome	Major	Full	2017-06-30	ASM221190v1	Centers for Disease Control and Prevention. Division of Healthcare Quality Promotion	GCA_002211905.1	identical	https://ftp.ncbi.nlm.nih.gov/genomes/all/GCF/002/211/905/GCF_002211905.1_ASM221190v1			na
GCF_002243445.1	PRJNA224116	SAMN07419044		na	573	573	Klebsiella pneumoniae	strain=BIC-1		latest	Complete Genome	Major	Full	2017-08-08	ASM224344v1	Faculte de Medecine, Universite Paris-Sud	GCA_002243445.1	identical	https://ftp.ncbi.nlm.nih.gov/genomes/all/GCF/002/243/445/GCF_002243445.1_ASM224344v1			na
GCF_002248115.2	PRJNA224116	SAMN07450602		na	72407	573	Klebsiella pneumoniae subsp. pneumoniae	strain=KPCTRSRTH07		latest	Complete Genome	Major	Full	2019-07-11	ASM224811v3	JCVI	GCA_002248115.3	identical	https://ftp.ncbi.nlm.nih.gov/genomes/all/GCF/002/248/115/GCF_002248115.2_ASM224811v3			na
GCF_002251875.2	PRJNA224116	SAMN07450608		na	72407	573	Klebsiella pneumoniae subsp. pneumoniae	strain=KPCTRSRTH01		latest	Complete Genome	Major	Full	2019-07-11	ASM225187v3	JCVI	GCA_002251875.3	identical	https://ftp.ncbi.nlm.nih.gov/genomes/all/GCF/002/251/875/GCF_002251875.2_ASM225187v3			na
GCF_002257765.2	PRJNA224116	SAMN06671967		na	573	573	Klebsiella pneumoniae	strain=WCHKP2080		latest	Complete Genome	Major	Full	2019-02-28	ASM225776v2	West China Hospital, Sichuan University	GCA_002257765.2	identical	https://ftp.ncbi.nlm.nih.gov/genomes/all/GCF/002/257/765/GCF_002257765.2_ASM225776v2			na
GCF_002257935.4	PRJNA224116	SAMN06671956		na	573	573	Klebsiella pneumoniae	strain=WCHKP13F2		latest	Complete Genome	Major	Full	2019-09-11	ASM225793v4	West China Hospital, Sichuan University	GCA_002257935.4	identical	https://ftp.ncbi.nlm.nih.gov/genomes/all/GCF/002/257/935/GCF_002257935.4_ASM225793v4			na
GCF_002258145.4	PRJNA224116	SAMN06671960		na	573	573	Klebsiella pneumoniae	strain=WCHKP8F4		latest	Complete Genome	Major	Full	2019-08-22	ASM225814v4	West China Hospital, Sichuan University	GCA_002258145.4	identical	https://ftp.ncbi.nlm.nih.gov/genomes/all/GCF/002/258/145/GCF_002258145.4_ASM225814v4			na
GCF_002269295.1	PRJNA224116	SAMN07508215		na	573	573	Klebsiella pneumoniae	strain=911021		latest	Complete Genome	Major	Full	2017-08-24	ASM226929v1	Beijing Institute of Microbiology and Epidemiology	GCA_002269295.1	identical	https://ftp.ncbi.nlm.nih.gov/genomes/all/GCF/002/269/295/GCF_002269295.1_ASM226929v1			na
GCF_002278055.1	PRJNA224116	SAMN07484315		na	573	573	Klebsiella pneumoniae	strain=721005		latest	Complete Genome	Major	Full	2017-08-30	ASM227805v1	Beijing Institute of Microbiology and Epidemiology	GCA_002278055.1	identical	https://ftp.ncbi.nlm.nih.gov/genomes/all/GCF/002/278/055/GCF_002278055.1_ASM227805v1			na
GCF_002587165.1	PRJNA224116	SAMN07312488		na	573	573	Klebsiella pneumoniae	strain=FDAARGOS_444		latest	Complete Genome	Major	Full	2017-10-18	ASM258716v1	University of Maryland School of Medicine Institute for Genome Sciences (IGS) - sequencing center	GCA_002587165.1	identical	https://ftp.ncbi.nlm.nih.gov/genomes/all/GCF/002/587/165/GCF_002587165.1_ASM258716v1			na
GCF_002587885.1	PRJNA224116	SAMN07312490		na	573	573	Klebsiella pneumoniae	strain=FDAARGOS_446		latest	Complete Genome	Major	Full	2017-10-18	ASM258788v1	University of Maryland School of Medicine Institute for Genome Sciences (IGS) - sequencing center	GCA_002587885.1	identical	https://ftp.ncbi.nlm.nih.gov/genomes/all/GCF/002/587/885/GCF_002587885.1_ASM258788v1			na
GCF_002591075.1	PRJNA224116	SAMN07312483		na	573	573	Klebsiella pneumoniae	strain=FDAARGOS_439		latest	Complete Genome	Major	Full	2017-10-18	ASM259107v1	University of Maryland School of Medicine Institute for Genome Sciences (IGS) - sequencing center	GCA_002591075.1	identical	https://ftp.ncbi.nlm.nih.gov/genomes/all/GCF/002/591/075/GCF_002591075.1_ASM259107v1			na
GCF_002752775.1	PRJNA224116	SAMEA3357223		na	573	573	Klebsiella pneumoniae	strain=INF249		latest	Complete Genome	Major	Full	2017-11-06	ASM275277v1	Microbiological Diagnostic Unit Public Health Laboratory, Melbourne	GCA_002752775.1	identical	https://ftp.ncbi.nlm.nih.gov/genomes/all/GCF/002/752/775/GCF_002752775.1_ASM275277v1			na
GCF_002752905.1	PRJNA224116	SAMEA3357328		na	573	573	Klebsiella pneumoniae	strain=KSB1_7E		latest	Complete Genome	Major	Full	2017-11-06	ASM275290v1	Microbiological Diagnostic Unit Public Health Laboratory, Melbourne	GCA_002752905.1	identical	https://ftp.ncbi.nlm.nih.gov/genomes/all/GCF/002/752/905/GCF_002752905.1_ASM275290v1			na
GCF_002752955.1	PRJNA224116	SAMN07792166		na	573	573	Klebsiella pneumoniae	strain=QS17-0161		latest	Complete Genome	Major	Full	2017-11-06	ASM275295v1	Walter Reed Army Institute of Research	GCA_002752955.1	identical	https://ftp.ncbi.nlm.nih.gov/genomes/all/GCF/002/752/955/GCF_002752955.1_ASM275295v1			na
GCF_002752995.1	PRJNA224116	SAMEA3357010		na	573	573	Klebsiella pneumoniae	strain=INF042		latest	Complete Genome	Major	Full	2017-11-06	ASM275299v1	Microbiological Diagnostic Unit Public Health Laboratory, Melbourne	GCA_002752995.1	identical	https://ftp.ncbi.nlm.nih.gov/genomes/all/GCF/002/752/995/GCF_002752995.1_ASM275299v1			na
GCF_002753055.1	PRJNA224116	SAMEA3357080		na	573	573	Klebsiella pneumoniae	strain=INF158		latest	Complete Genome	Major	Full	2017-11-06	ASM275305v1	Microbiological Diagnostic Unit Public Health Laboratory, Melbourne	GCA_002753055.1	identical	https://ftp.ncbi.nlm.nih.gov/genomes/all/GCF/002/753/055/GCF_002753055.1_ASM275305v1			na
GCF_002753075.1	PRJNA224116	SAMEA3357077		na	573	573	Klebsiella pneumoniae	strain=INF157		latest	Complete Genome	Major	Full	2017-11-06	ASM275307v1	Microbiological Diagnostic Unit Public Health Laboratory, Melbourne	GCA_002753075.1	identical	https://ftp.ncbi.nlm.nih.gov/genomes/all/GCF/002/753/075/GCF_002753075.1_ASM275307v1			na
GCF_002753355.1	PRJNA224116	SAMEA3357043		na	573	573	Klebsiella pneumoniae	strain=INF059		latest	Complete Genome	Major	Full	2017-11-06	ASM275335v1	Microbiological Diagnostic Unit Public Health Laboratory, Melbourne	GCA_002753355.1	identical	https://ftp.ncbi.nlm.nih.gov/genomes/all/GCF/002/753/355/GCF_002753355.1_ASM275335v1			na
GCF_002753375.1	PRJNA224116	SAMEA3357374		na	573	573	Klebsiella pneumoniae	strain=KSB1_7J		latest	Complete Genome	Major	Full	2017-11-06	ASM275337v1	Microbiological Diagnostic Unit Public Health Laboratory, Melbourne	GCA_002753375.1	identical	https://ftp.ncbi.nlm.nih.gov/genomes/all/GCF/002/753/375/GCF_002753375.1_ASM275337v1			na
GCF_002753405.1	PRJNA224116	SAMN07211279		na	573	573	Klebsiella pneumoniae	strain=INF163		latest	Complete Genome	Major	Full	2017-11-06	ASM275340v1	Microbiological Diagnostic Unit Public Health Laboratory, Melbourne	GCA_002753405.1	identical	https://ftp.ncbi.nlm.nih.gov/genomes/all/GCF/002/753/405/GCF_002753405.1_ASM275340v1			na
GCF_002753605.1	PRJNA224116	SAMEA3357268		na	573	573	Klebsiella pneumoniae	strain=INF274		latest	Complete Genome	Major	Full	2017-11-06	ASM275360v1	Microbiological Diagnostic Unit Public Health Laboratory, Melbourne	GCA_002753605.1	identical	https://ftp.ncbi.nlm.nih.gov/genomes/all/GCF/002/753/605/GCF_002753605.1_ASM275360v1			na
GCF_002761315.1	PRJNA224116	SAMN05231874		na	573	573	Klebsiella pneumoniae	strain=P1428		latest	Complete Genome	Major	Full	2017-11-07	ASM276131v1	Beijing Institute of Genomics, Chinese Academy of Sciences	GCA_002761315.1	identical	https://ftp.ncbi.nlm.nih.gov/genomes/all/GCF/002/761/315/GCF_002761315.1_ASM276131v1			na
GCF_002761515.1	PRJNA224116	SAMN04244588		na	72407	573	Klebsiella pneumoniae subsp. pneumoniae	strain=H11		latest	Complete Genome	Major	Full	2017-11-07	ASM276151v1	Beijing Institute of Genomics, Chinese Academy of Sciences	GCA_002761515.1	identical	https://ftp.ncbi.nlm.nih.gov/genomes/all/GCF/002/761/515/GCF_002761515.1_ASM276151v1			na
GCF_002787755.1	PRJNA224116	SAMN07944238		na	573	573	Klebsiella pneumoniae	strain=CRKP-2297		latest	Complete Genome	Major	Full	2017-11-20	ASM278775v1	Yonsei University College of medicine	GCA_002787755.1	identical	https://ftp.ncbi.nlm.nih.gov/genomes/all/GCF/002/787/755/GCF_002787755.1_ASM278775v1			na
GCF_002811305.2	PRJNA224116	SAMN07235711		na	573	573	Klebsiella pneumoniae	strain=WCHKP020037		latest	Complete Genome	Major	Full	2019-03-05	ASM281130v2	West China Hospital, Sichuan University	GCA_002811305.2	identical	https://ftp.ncbi.nlm.nih.gov/genomes/all/GCF/002/811/305/GCF_002811305.2_ASM281130v2			na
GCF_002811325.3	PRJNA224116	SAMN07235710		na	573	573	Klebsiella pneumoniae	strain=WCHKP36		latest	Complete Genome	Major	Full	2019-09-06	ASM281132v3	West China Hospital, Sichuan University	GCA_002811325.3	identical	https://ftp.ncbi.nlm.nih.gov/genomes/all/GCF/002/811/325/GCF_002811325.3_ASM281132v3			na
GCF_002812365.1	PRJNA224116	SAMN07503096		na	573	573	Klebsiella pneumoniae	strain=AUSMDU00003562		latest	Complete Genome	Major	Full	2017-12-06	ASM281236v1	Doherty Applied Microbial Genomics	GCA_002812365.1	identical	https://ftp.ncbi.nlm.nih.gov/genomes/all/GCF/002/812/365/GCF_002812365.1_ASM281236v1			na
GCF_002812385.1	PRJNA224116	SAMN07503088		na	573	573	Klebsiella pneumoniae	strain=AUSMDU00008119		latest	Complete Genome	Major	Full	2017-12-06	ASM281238v1	Doherty Applied Microbial Genomics	GCA_002812385.1	identical	https://ftp.ncbi.nlm.nih.gov/genomes/all/GCF/002/812/385/GCF_002812385.1_ASM281238v1			na
GCF_002812665.1	PRJNA224116	SAMN08111037		na	573	573	Klebsiella pneumoniae	strain=NU-CRE047		latest	Complete Genome	Major	Full	2017-12-06	ASM281266v1	Northwestern University Feinberg School of Medicine	GCA_002812665.1	identical	https://ftp.ncbi.nlm.nih.gov/genomes/all/GCF/002/812/665/GCF_002812665.1_ASM281266v1			na
GCF_002814015.1	PRJNA224116	SAMN05231873		na	573	573	Klebsiella pneumoniae	strain=Klebsiella pneumoniae 459	459	latest	Complete Genome	Major	Full	2017-12-07	ASM281401v1	Beijing Institute of Genomics, Chinese Academy of Sciences	GCA_002814015.1	identical	https://ftp.ncbi.nlm.nih.gov/genomes/all/GCF/002/814/015/GCF_002814015.1_ASM281401v1			na
GCF_002833425.1	PRJNA224116	SAMN08133261		na	573	573	Klebsiella pneumoniae	strain=NR5632		latest	Complete Genome	Major	Full	2017-12-12	ASM283342v1	Medini Annavajhala's shared submissions	GCA_002833425.1	identical	https://ftp.ncbi.nlm.nih.gov/genomes/all/GCF/002/833/425/GCF_002833425.1_ASM283342v1			na
GCF_002833445.1	PRJNA224116	SAMN08133260		na	573	573	Klebsiella pneumoniae	strain=KP1768		latest	Complete Genome	Major	Full	2017-12-12	ASM283344v1	Medini Annavajhala's shared submissions	GCA_002833445.1	identical	https://ftp.ncbi.nlm.nih.gov/genomes/all/GCF/002/833/445/GCF_002833445.1_ASM283344v1			na
GCF_002848545.1	PRJNA224116	SAMN08180551		na	573	573	Klebsiella pneumoniae	strain=KP69		latest	Complete Genome	Major	Full	2017-12-28	ASM284854v1	Department of Laboratory Medicine	GCA_002848545.1	identical	https://ftp.ncbi.nlm.nih.gov/genomes/all/GCF/002/848/545/GCF_002848545.1_ASM284854v1			na
GCF_002848565.1	PRJNA224116	SAMN08180799		na	573	573	Klebsiella pneumoniae	strain=JS187		latest	Complete Genome	Major	Full	2017-12-28	ASM284856v1	Department of Laboratory Medicine	GCA_002848565.1	identical	https://ftp.ncbi.nlm.nih.gov/genomes/all/GCF/002/848/565/GCF_002848565.1_ASM284856v1			na
GCF_002848585.1	PRJNA224116	SAMN08180798		na	573	573	Klebsiella pneumoniae	strain=F44		latest	Complete Genome	Major	Full	2017-12-28	ASM284858v1	Department of Laboratory Medicine	GCA_002848585.1	identical	https://ftp.ncbi.nlm.nih.gov/genomes/all/GCF/002/848/585/GCF_002848585.1_ASM284858v1			na
GCF_002852365.2	PRJNA224116	SAMN07609144		na	72407	573	Klebsiella pneumoniae subsp. pneumoniae	strain=WCHKP015093		latest	Complete Genome	Major	Full	2019-02-28	ASM285236v2	West China Hospital, Sichuan University	GCA_002852365.2	identical	https://ftp.ncbi.nlm.nih.gov/genomes/all/GCF/002/852/365/GCF_002852365.2_ASM285236v2			na
GCF_002852785.2	PRJNA224116	SAMN07609123		na	72407	573	Klebsiella pneumoniae subsp. pneumoniae	strain=WCHKP020120		latest	Complete Genome	Major	Full	2020-11-23	ASM285278v2	West China Hospital, Sichuan University	GCA_002852785.2	identical	https://ftp.ncbi.nlm.nih.gov/genomes/all/GCF/002/852/785/GCF_002852785.2_ASM285278v2			na
GCF_002852945.3	PRJNA224116	SAMN07609114		na	72407	573	Klebsiella pneumoniae subsp. pneumoniae	strain=SCKP020046		latest	Complete Genome	Major	Full	2019-08-16	ASM285294v3	West China Hospital, Sichuan University	GCA_002852945.3	identical	https://ftp.ncbi.nlm.nih.gov/genomes/all/GCF/002/852/945/GCF_002852945.3_ASM285294v3			na
GCF_002852995.3	PRJNA224116	SAMN07609113		na	573	573	Klebsiella pneumoniae	strain=SCKP020049		latest	Complete Genome	Major	Full	2018-10-02	ASM285299v3	West China Hospital, Sichuan University	GCA_002852995.3	identical	https://ftp.ncbi.nlm.nih.gov/genomes/all/GCF/002/852/995/GCF_002852995.3_ASM285299v3			na
GCF_002853115.2	PRJNA224116	SAMN07609107		na	574	573	Klebsiella pneumoniae subsp. ozaenae	strain=WCHKP030925		latest	Complete Genome	Major	Full	2021-04-26	ASM285311v2	West China Hospital, Sichuan University	GCA_002853115.2	identical	https://ftp.ncbi.nlm.nih.gov/genomes/all/GCF/002/853/115/GCF_002853115.2_ASM285311v2			na
GCF_002853435.3	PRJNA224116	SAMN07609091		na	72407	573	Klebsiella pneumoniae subsp. pneumoniae	strain=SCKP020143		latest	Complete Genome	Major	Full	2019-08-16	ASM285343v3	West China Hospital, Sichuan University	GCA_002853435.3	identical	https://ftp.ncbi.nlm.nih.gov/genomes/all/GCF/002/853/435/GCF_002853435.3_ASM285343v3			na
GCF_002893825.1	PRJNA224116	SAMN08166690		na	72407	573	Klebsiella pneumoniae subsp. pneumoniae	strain=GD4		latest	Complete Genome	Major	Full	2018-01-21	ASM289382v1	The Hong Kong Polytechnic University	GCA_002893825.1	identical	https://ftp.ncbi.nlm.nih.gov/genomes/all/GCF/002/893/825/GCF_002893825.1_ASM289382v1			na
GCF_002903005.1	PRJNA224116	SAMN06040389		na	573	573	Klebsiella pneumoniae	strain=KPNIH50		latest	Complete Genome	Major	Full	2018-01-29	ASM290300v1	NIH	GCA_002903005.1	identical	https://ftp.ncbi.nlm.nih.gov/genomes/all/GCF/002/903/005/GCF_002903005.1_ASM290300v1			na
GCF_002903025.1	PRJNA224116	SAMN06040388		na	573	573	Klebsiella pneumoniae	strain=KPNIH49		latest	Complete Genome	Major	Full	2018-01-29	ASM290302v1	NIH	GCA_002903025.1	identical	https://ftp.ncbi.nlm.nih.gov/genomes/all/GCF/002/903/025/GCF_002903025.1_ASM290302v1			na
GCF_002918585.2	PRJNA224116	SAMN03455990		na	573	573	Klebsiella pneumoniae	strain=KPNIH45		latest	Complete Genome	Major	Full	2019-03-06	ASM291858v2	NIH	GCA_002918585.2	identical	https://ftp.ncbi.nlm.nih.gov/genomes/all/GCF/002/918/585/GCF_002918585.2_ASM291858v2			na
GCF_002935085.1	PRJNA224116	SAMN06040387		na	573	573	Klebsiella pneumoniae	strain=KPNIH48		latest	Complete Genome	Major	Full	2018-02-04	ASM293508v1	NIH	GCA_002935085.1	identical	https://ftp.ncbi.nlm.nih.gov/genomes/all/GCF/002/935/085/GCF_002935085.1_ASM293508v1			na
GCF_002944845.1	PRJNA224116	SAMN08455837		na	573	573	Klebsiella pneumoniae	strain=NUHL30457		latest	Complete Genome	Major	Full	2018-02-12	ASM294484v1	First Affiliated Hospital of Nanchang University, Nanchang University	GCA_002944845.1	identical	https://ftp.ncbi.nlm.nih.gov/genomes/all/GCF/002/944/845/GCF_002944845.1_ASM294484v1			na
GCF_002951555.1	PRJNA224116	SAMN06173548		na	72407	573	Klebsiella pneumoniae subsp. pneumoniae	strain=BR7		latest	Complete Genome	Major	Full	2018-02-02	ASM295155v1	University of California	GCA_002951555.1	identical	https://ftp.ncbi.nlm.nih.gov/genomes/all/GCF/002/951/555/GCF_002951555.1_ASM295155v1			na
GCF_002951595.1	PRJNA224116	SAMN06173549		na	72407	573	Klebsiella pneumoniae subsp. pneumoniae	strain=BR21		latest	Complete Genome	Major	Full	2018-02-02	ASM295159v1	University of California	GCA_002951595.1	identical	https://ftp.ncbi.nlm.nih.gov/genomes/all/GCF/002/951/595/GCF_002951595.1_ASM295159v1			na
GCF_002951635.1	PRJNA224116	SAMN03996301		na	573	573	Klebsiella pneumoniae	strain=FDAARGOS_156		latest	Complete Genome	Major	Full	2018-02-20	ASM295163v1	University of Maryland School of Medicine Institute for Genome Sciences (IGS) - sequencing center	GCA_002951635.1	identical	https://ftp.ncbi.nlm.nih.gov/genomes/all/GCF/002/951/635/GCF_002951635.1_ASM295163v1			na
GCF_002967795.2	PRJNA224116	SAMN08605586		na	573	573	Klebsiella pneumoniae	strain=BA2275		latest	Complete Genome	Major	Full	2020-05-27	ASM296779v2	Christian Medical College	GCA_002967795.2	identical	https://ftp.ncbi.nlm.nih.gov/genomes/all/GCF/002/967/795/GCF_002967795.2_ASM296779v2			na
GCF_002968475.1	PRJNA224116	SAMN07291506		na	573	573	Klebsiella pneumoniae	strain=AR_0363		latest	Complete Genome	Major	Full	2018-03-05	ASM296847v1	FDA/CDC	GCA_002968475.1	identical	https://ftp.ncbi.nlm.nih.gov/genomes/all/GCF/002/968/475/GCF_002968475.1_ASM296847v1			na
GCF_002968495.1	PRJNA224116	SAMN07291504		na	573	573	Klebsiella pneumoniae	strain=AR_0361		latest	Complete Genome	Major	Full	2018-03-05	ASM296849v1	FDA/CDC	GCA_002968495.1	identical	https://ftp.ncbi.nlm.nih.gov/genomes/all/GCF/002/968/495/GCF_002968495.1_ASM296849v1			na
GCF_002970895.1	PRJNA224116	SAMN08582315		na	573	573	Klebsiella pneumoniae	strain=KPHS1249		latest	Complete Genome	Major	Full	2018-03-06	ASM297089v1	Jinshan Hospital, Shanghai Medical College, Fudan University	GCA_002970895.1	identical	https://ftp.ncbi.nlm.nih.gov/genomes/all/GCF/002/970/895/GCF_002970895.1_ASM297089v1			na
GCF_003006175.1	PRJNA224116	SAMN05908511		na	573	573	Klebsiella pneumoniae	strain=DA48896		latest	Complete Genome	Major	Full	2018-03-16	ASM300617v1	Uppsala University	GCA_003006175.1	identical	https://ftp.ncbi.nlm.nih.gov/genomes/all/GCF/003/006/175/GCF_003006175.1_ASM300617v1			na
GCF_003010735.1	PRJNA224116	SAMN04014937		na	574	573	Klebsiella pneumoniae subsp. ozaenae	strain=AR_0096		latest	Complete Genome	Major	Full	2018-03-19	ASM301073v1	Centers for Disease Control and Prevention	GCA_003010735.1	identical	https://ftp.ncbi.nlm.nih.gov/genomes/all/GCF/003/010/735/GCF_003010735.1_ASM301073v1			na
GCF_003031325.1	PRJNA224116	SAMN08022168		na	573	573	Klebsiella pneumoniae	strain=NH25		latest	Complete Genome	Major	Full	2018-04-03	ASM303132v1	Chiang Mai University	GCA_003031325.1	identical	https://ftp.ncbi.nlm.nih.gov/genomes/all/GCF/003/031/325/GCF_003031325.1_ASM303132v1			na
GCF_003031345.1	PRJNA224116	SAMN08026708		na	573	573	Klebsiella pneumoniae	strain=NH54		latest	Complete Genome	Major	Full	2018-04-03	ASM303134v1	Chiang Mai University	GCA_003031345.1	identical	https://ftp.ncbi.nlm.nih.gov/genomes/all/GCF/003/031/345/GCF_003031345.1_ASM303134v1			na
GCF_003031505.1	PRJNA224116	SAMN03657213		na	573	573	Klebsiella pneumoniae	strain=BWHC1		latest	Complete Genome	Major	Full	2018-04-03	ASM303150v1	Brigham & Women's Hospital	GCA_003031505.1	identical	https://ftp.ncbi.nlm.nih.gov/genomes/all/GCF/003/031/505/GCF_003031505.1_ASM303150v1			na
GCF_003037325.3	PRJNA224116	SAMN08624668		na	573	573	Klebsiella pneumoniae	strain=WCHKP040035		latest	Complete Genome	Major	Full	2019-08-22	ASM303732v3	West China Hospital, Sichuan University	GCA_003037325.3	identical	https://ftp.ncbi.nlm.nih.gov/genomes/all/GCF/003/037/325/GCF_003037325.3_ASM303732v3			na
GCF_003037615.2	PRJNA224116	SAMN08027262		na	72407	573	Klebsiella pneumoniae subsp. pneumoniae	strain=SCKP040074		latest	Complete Genome	Major	Full	2018-05-21	ASM303761v2	West China Hospital, Sichuan University	GCA_003037615.2	identical	https://ftp.ncbi.nlm.nih.gov/genomes/all/GCF/003/037/615/GCF_003037615.2_ASM303761v2			na
GCF_003038135.2	PRJNA224116	SAMN08624626		na	573	573	Klebsiella pneumoniae	strain=WCHKP020115		latest	Complete Genome	Major	Full	2020-11-23	ASM303813v2	West China Hospital, Sichuan University	GCA_003038135.2	identical	https://ftp.ncbi.nlm.nih.gov/genomes/all/GCF/003/038/135/GCF_003038135.2_ASM303813v2			na
GCF_003054385.1	PRJNA224116	SAMN08848079		na	573	573	Klebsiella pneumoniae	strain=SCM96		latest	Complete Genome	Major	Full	2018-04-17	ASM305438v1	SOUTHWEST MEDICAL UNIVERSITY	GCA_003054385.1	identical	https://ftp.ncbi.nlm.nih.gov/genomes/all/GCF/003/054/385/GCF_003054385.1_ASM305438v1			na
GCF_003069525.1	PRJNA224116	SAMN04014994		na	573	573	Klebsiella pneumoniae	strain=AR_0153		latest	Complete Genome	Major	Full	2018-04-24	ASM306952v1	Centers for Disease Control and Prevention	GCA_003069525.1	identical	https://ftp.ncbi.nlm.nih.gov/genomes/all/GCF/003/069/525/GCF_003069525.1_ASM306952v1			na
GCF_003073235.1	PRJNA224116	SAMN07792096		na	573	573	Klebsiella pneumoniae	strain=QS17-0029		latest	Complete Genome	Major	Full	2017-10-24	ASM307323v1	Walter Reed Army Institute of Research	GCA_003073235.1	identical	https://ftp.ncbi.nlm.nih.gov/genomes/all/GCF/003/073/235/GCF_003073235.1_ASM307323v1			na
GCF_003073315.1	PRJNA224116	SAMN04014983		na	573	573	Klebsiella pneumoniae	strain=AR_0142		latest	Complete Genome	Major	Full	2018-04-28	ASM307331v1	Centers for Disease Control and Prevention	GCA_003073315.1	identical	https://ftp.ncbi.nlm.nih.gov/genomes/all/GCF/003/073/315/GCF_003073315.1_ASM307331v1			na
GCF_003073675.1	PRJNA224116	SAMN07291531		na	573	573	Klebsiella pneumoniae	strain=AR438		latest	Complete Genome	Major	Full	2018-04-30	ASM307367v1	FDA/CDC	GCA_003073675.1	identical	https://ftp.ncbi.nlm.nih.gov/genomes/all/GCF/003/073/675/GCF_003073675.1_ASM307367v1			na
GCF_003074015.1	PRJNA224116	SAMN07291519		na	573	573	Klebsiella pneumoniae	strain=AR376		latest	Complete Genome	Major	Full	2018-04-30	ASM307401v1	FDA/CDC	GCA_003074015.1	identical	https://ftp.ncbi.nlm.nih.gov/genomes/all/GCF/003/074/015/GCF_003074015.1_ASM307401v1			na
GCF_003076555.1	PRJNA224116	SAMN08391417		na	573	573	Klebsiella pneumoniae	strain=616		latest	Complete Genome	Major	Full	2018-05-01	ASM307655v1	University of Melbourne	GCA_003076555.1	identical	https://ftp.ncbi.nlm.nih.gov/genomes/all/GCF/003/076/555/GCF_003076555.1_ASM307655v1			na
GCF_003181095.1	PRJNA224116	SAMN09245752		na	573	573	Klebsiella pneumoniae	strain=DA33141		latest	Complete Genome	Major	Full	2018-05-31	ASM318109v1	Uppsala University	GCA_003181095.1	identical	https://ftp.ncbi.nlm.nih.gov/genomes/all/GCF/003/181/095/GCF_003181095.1_ASM318109v1			na
GCF_003181135.1	PRJNA224116	SAMN09245753		na	573	573	Klebsiella pneumoniae	strain=DA33144		latest	Complete Genome	Major	Full	2018-05-31	ASM318113v1	Uppsala University	GCA_003181135.1	identical	https://ftp.ncbi.nlm.nih.gov/genomes/all/GCF/003/181/135/GCF_003181135.1_ASM318113v1			na
GCF_003186535.1	PRJNA224116	SAMN05774083		na	573	573	Klebsiella pneumoniae	strain=203		latest	Complete Genome	Major	Full	2018-06-05	ASM318653v1	Brigham & Women's Hospital	GCA_003186535.1	identical	https://ftp.ncbi.nlm.nih.gov/genomes/all/GCF/003/186/535/GCF_003186535.1_ASM318653v1			na
GCF_003203435.1	PRJNA224116	SAMN07672549		na	573	573	Klebsiella pneumoniae	strain=TVGHCRE225		latest	Complete Genome	Major	Full	2018-06-08	ASM320343v1	Taipei Veterans General Hospital and National Yang-Ming University	GCA_003203435.1	identical	https://ftp.ncbi.nlm.nih.gov/genomes/all/GCF/003/203/435/GCF_003203435.1_ASM320343v1			na
GCF_003204175.1	PRJNA224116	SAMN04014928		na	573	573	Klebsiella pneumoniae	strain=AR_0087		latest	Complete Genome	Major	Full	2018-06-10	ASM320417v1	Centers for Disease Control and Prevention	GCA_003204175.1	identical	https://ftp.ncbi.nlm.nih.gov/genomes/all/GCF/003/204/175/GCF_003204175.1_ASM320417v1			na
GCF_003261955.3	PRJNA224116	SAMN08932863		na	573	573	Klebsiella pneumoniae	strain=015625		latest	Complete Genome	Major	Full	2021-02-25	ASM326195v3	West China Hospital, Sichuan University	GCA_003261955.3	identical	https://ftp.ncbi.nlm.nih.gov/genomes/all/GCF/003/261/955/GCF_003261955.3_ASM326195v3			na
GCF_003285145.1	PRJNA224116	SAMN09476129		na	72407	573	Klebsiella pneumoniae subsp. pneumoniae	strain=11219		latest	Complete Genome	Major	Full	2018-07-02	ASM328514v1	Beijing Institute of Microbiology and Epidemiology	GCA_003285145.1	identical	https://ftp.ncbi.nlm.nih.gov/genomes/all/GCF/003/285/145/GCF_003285145.1_ASM328514v1			na
GCF_003286975.1	PRJNA224116	SAMN09476115		na	72407	573	Klebsiella pneumoniae subsp. pneumoniae	strain=12208		latest	Complete Genome	Major	Full	2018-07-03	ASM328697v1	Beijing Institute of Microbiology and Epidemiology	GCA_003286975.1	identical	https://ftp.ncbi.nlm.nih.gov/genomes/all/GCF/003/286/975/GCF_003286975.1_ASM328697v1			na
GCF_003286995.1	PRJNA224116	SAMN09487268		na	72407	573	Klebsiella pneumoniae subsp. pneumoniae	strain=SC-7		latest	Complete Genome	Major	Full	2018-07-03	ASM328699v1	The Hong Kong Polytechnic University	GCA_003286995.1	identical	https://ftp.ncbi.nlm.nih.gov/genomes/all/GCF/003/286/995/GCF_003286995.1_ASM328699v1			na
GCF_003330945.1	PRJNA224116	SAMN09638204		na	72407	573	Klebsiella pneumoniae subsp. pneumoniae	strain=KC-Pl-HB1		latest	Complete Genome	Major	Full	2018-07-20	ASM333094v1	Korea Research Institute of Bioscience & Biotechnology	GCA_003330945.1	identical	https://ftp.ncbi.nlm.nih.gov/genomes/all/GCF/003/330/945/GCF_003330945.1_ASM333094v1			na
GCF_003367555.1	PRJNA224116	SAMN08378650		na	573	573	Klebsiella pneumoniae	strain=F1		latest	Complete Genome	Major	Full	2018-08-08	ASM336755v1	Peking University People's Hospital	GCA_003367555.1	identical	https://ftp.ncbi.nlm.nih.gov/genomes/all/GCF/003/367/555/GCF_003367555.1_ASM336755v1			na
GCF_003408615.1	PRJNA224116	SAMN04448505		na	573	573	Klebsiella pneumoniae	strain=N4b		latest	Complete Genome	Major	Full	2018-08-20	ASM340861v1	Centers for Disease Control and Prevention. Division of Healthcare Quality Promotion	GCA_003408615.1	identical	https://ftp.ncbi.nlm.nih.gov/genomes/all/GCF/003/408/615/GCF_003408615.1_ASM340861v1			na
GCF_003432145.1	PRJNA224116	SAMEA3357358		na	573	573	Klebsiella pneumoniae	strain=KSB1_1I-sc-2280289		latest	Complete Genome	Major	Full	2018-08-30	ASM343214v1	University of Melbourne	GCA_003432145.1	identical	https://ftp.ncbi.nlm.nih.gov/genomes/all/GCF/003/432/145/GCF_003432145.1_ASM343214v1			na
GCF_003432165.1	PRJNA224116	SAMEA3357466		na	573	573	Klebsiella pneumoniae	strain=MSB1_8A-sc-2280397		latest	Complete Genome	Major	Full	2018-08-30	ASM343216v1	University of Melbourne	GCA_003432165.1	identical	https://ftp.ncbi.nlm.nih.gov/genomes/all/GCF/003/432/165/GCF_003432165.1_ASM343216v1			na
GCF_003432185.1	PRJNA224116	SAMEA3357145		na	573	573	Klebsiella pneumoniae	strain=INF206-sc-2280074		latest	Complete Genome	Major	Full	2018-08-30	ASM343218v1	University of Melbourne	GCA_003432185.1	identical	https://ftp.ncbi.nlm.nih.gov/genomes/all/GCF/003/432/185/GCF_003432185.1_ASM343218v1			na
GCF_003432245.1	PRJNA224116	SAMEA3356997		na	573	573	Klebsiella pneumoniae	strain=INF116-sc-2279924		latest	Complete Genome	Major	Full	2018-08-30	ASM343224v1	University of Melbourne	GCA_003432245.1	identical	https://ftp.ncbi.nlm.nih.gov/genomes/all/GCF/003/432/245/GCF_003432245.1_ASM343224v1			na
GCF_003432265.1	PRJNA224116	SAMEA882196		na	573	573	Klebsiella pneumoniae	strain=QMP B2-170		latest	Complete Genome	Major	Full	2018-08-30	ASM343226v1	University of Melbourne	GCA_003432265.1	identical	https://ftp.ncbi.nlm.nih.gov/genomes/all/GCF/003/432/265/GCF_003432265.1_ASM343226v1			na
GCF_003432285.1	PRJNA224116	SAMEA3357016		na	573	573	Klebsiella pneumoniae	strain=INF125-sc-2279943		latest	Complete Genome	Major	Full	2018-08-30	ASM343228v1	University of Melbourne	GCA_003432285.1	identical	https://ftp.ncbi.nlm.nih.gov/genomes/all/GCF/003/432/285/GCF_003432285.1_ASM343228v1			na
GCF_003443755.1	PRJNA224116	SAMN07638733		na	573	573	Klebsiella pneumoniae	strain=1050		latest	Complete Genome	Major	Full	2018-09-04	ASM344375v1	Hospital Universitario La Paz	GCA_003443755.1	identical	https://ftp.ncbi.nlm.nih.gov/genomes/all/GCF/003/443/755/GCF_003443755.1_ASM344375v1			na
GCF_003571525.1	PRJNA224116	SAMN04014917		na	573	573	Klebsiella pneumoniae	strain=AR_0076		latest	Complete Genome	Major	Full	2018-09-16	ASM357152v1	Centers for Disease Control and Prevention	GCA_003571525.1	identical	https://ftp.ncbi.nlm.nih.gov/genomes/all/GCF/003/571/525/GCF_003571525.1_ASM357152v1			na
GCF_003571545.1	PRJNA224116	SAMN04014976		na	573	573	Klebsiella pneumoniae	strain=AR_0135		latest	Complete Genome	Major	Full	2018-09-16	ASM357154v1	Centers for Disease Control and Prevention	GCA_003571545.1	identical	https://ftp.ncbi.nlm.nih.gov/genomes/all/GCF/003/571/545/GCF_003571545.1_ASM357154v1			na
GCF_003571605.1	PRJNA224116	SAMN04014916		na	573	573	Klebsiella pneumoniae	strain=AR_0075		latest	Complete Genome	Major	Full	2018-09-16	ASM357160v1	Centers for Disease Control and Prevention	GCA_003571605.1	identical	https://ftp.ncbi.nlm.nih.gov/genomes/all/GCF/003/571/605/GCF_003571605.1_ASM357160v1			na
GCF_003571645.1	PRJNA224116	SAMN04014938		na	573	573	Klebsiella pneumoniae	strain=AR_0097		latest	Complete Genome	Major	Full	2018-09-16	ASM357164v1	Centers for Disease Control and Prevention	GCA_003571645.1	identical	https://ftp.ncbi.nlm.nih.gov/genomes/all/GCF/003/571/645/GCF_003571645.1_ASM357164v1			na
GCF_003571705.1	PRJNA224116	SAMN04014950		na	573	573	Klebsiella pneumoniae	strain=AR_0109		latest	Complete Genome	Major	Full	2018-09-16	ASM357170v1	Centers for Disease Control and Prevention	GCA_003571705.1	identical	https://ftp.ncbi.nlm.nih.gov/genomes/all/GCF/003/571/705/GCF_003571705.1_ASM357170v1			na
GCF_003574235.1	PRJNA224116	SAMD00110861		na	573	573	Klebsiella pneumoniae	strain=KP33		latest	Complete Genome	Major	Full	2018-07-20	ASM357423v1	Thailand-Japan Research Collaboration Center on Emerging and Re-emerging infections, Research Institute for Microbial Diseases, Osaka University	GCA_003574235.1	identical	https://ftp.ncbi.nlm.nih.gov/genomes/all/GCF/003/574/235/GCF_003574235.1_ASM357423v1			na
GCF_003574255.1	PRJNA224116	SAMD00059741		na	573	573	Klebsiella pneumoniae	strain=KP64		latest	Complete Genome	Major	Full	2018-07-20	ASM357425v1	Thailand-Japan Research Collaboration Center on Emerging and Re-emerging infections, Research Institute for Microbial Diseases, Osaka University	GCA_003574255.1	identical	https://ftp.ncbi.nlm.nih.gov/genomes/all/GCF/003/574/255/GCF_003574255.1_ASM357425v1			na
GCF_003574275.1	PRJNA224116	SAMD00059744		na	573	573	Klebsiella pneumoniae	strain=KP67		latest	Complete Genome	Major	Full	2018-07-20	ASM357427v1	Thailand-Japan Research Collaboration Center on Emerging and Re-emerging infections, Research Institute for Microbial Diseases, Osaka University	GCA_003574275.1	identical	https://ftp.ncbi.nlm.nih.gov/genomes/all/GCF/003/574/275/GCF_003574275.1_ASM357427v1			na
GCF_003590665.1	PRJNA224116	SAMEA3357198		na	573	573	Klebsiella pneumoniae	strain=INF235-sc-2280127		latest	Complete Genome	Major	Full	2018-09-24	ASM359066v1	University of Melbourne	GCA_003590665.1	identical	https://ftp.ncbi.nlm.nih.gov/genomes/all/GCF/003/590/665/GCF_003590665.1_ASM359066v1			na
GCF_003597695.1	PRJNA224116	SAMN07421006		na	573	573	Klebsiella pneumoniae	strain=ST307PT04		latest	Complete Genome	Major	Full	2018-09-26	ASM359769v1	Yonsei University College of Medicine	GCA_003597695.1	identical	https://ftp.ncbi.nlm.nih.gov/genomes/all/GCF/003/597/695/GCF_003597695.1_ASM359769v1			na
GCF_003597715.1	PRJNA224116	SAMN07421004		na	573	573	Klebsiella pneumoniae	strain=ST307PT02		latest	Complete Genome	Major	Full	2018-09-26	ASM359771v1	Yonsei University College of Medicine	GCA_003597715.1	identical	https://ftp.ncbi.nlm.nih.gov/genomes/all/GCF/003/597/715/GCF_003597715.1_ASM359771v1			na
GCF_003597755.1	PRJNA224116	SAMN07421000		na	573	573	Klebsiella pneumoniae	strain=ST307PT01		latest	Complete Genome	Major	Full	2018-09-26	ASM359775v1	Yonsei University College of Medicine	GCA_003597755.1	identical	https://ftp.ncbi.nlm.nih.gov/genomes/all/GCF/003/597/755/GCF_003597755.1_ASM359775v1			na
GCF_003660185.1	PRJNA224116	SAMEA3357079		na	573	573	Klebsiella pneumoniae	strain=INF078		latest	Complete Genome	Major	Full	2018-10-16	ASM366018v1	SC	GCA_003660185.1	identical	https://ftp.ncbi.nlm.nih.gov/genomes/all/GCF/003/660/185/GCF_003660185.1_ASM366018v1			na
GCF_003660205.1	PRJNA224116	SAMEA3357202		na	573	573	Klebsiella pneumoniae	strain=INF237		latest	Complete Genome	Major	Full	2018-10-16	ASM366020v1	SC	GCA_003660205.1	identical	https://ftp.ncbi.nlm.nih.gov/genomes/all/GCF/003/660/205/GCF_003660205.1_ASM366020v1			na
GCF_003711065.1	PRJNA224116	SAMN09688181		na	573	573	Klebsiella pneumoniae	strain=WCHKP115069		latest	Complete Genome	Major	Full	2018-11-05	ASM371106v1	West China Hospital, Sichuan University	GCA_003711065.1	identical	https://ftp.ncbi.nlm.nih.gov/genomes/all/GCF/003/711/065/GCF_003711065.1_ASM371106v1			na
GCF_003790485.1	PRJNA224116	SAMN10343201		na	573	573	Klebsiella pneumoniae	strain=4743		latest	Complete Genome	Major	Full	2018-11-19	ASM379048v1	Northern Arizona University	GCA_003790485.1	identical	https://ftp.ncbi.nlm.nih.gov/genomes/all/GCF/003/790/485/GCF_003790485.1_ASM379048v1			na
GCF_003812085.1	PRJNA224116	SAMN10163190		na	573	573	Klebsiella pneumoniae	strain=FDAARGOS_566		latest	Complete Genome	Major	Full	2018-11-21	ASM381208v1	US Food and Drug Administration	GCA_003812085.1	identical	https://ftp.ncbi.nlm.nih.gov/genomes/all/GCF/003/812/085/GCF_003812085.1_ASM381208v1			na
GCF_003850165.1	PRJNA224116	SAMN10432823		na	72407	573	Klebsiella pneumoniae subsp. pneumoniae	strain=ARLG-3135		latest	Complete Genome	Major	Full	2018-11-29	ASM385016v1	JCVI	GCA_003850165.1	identical	https://ftp.ncbi.nlm.nih.gov/genomes/all/GCF/003/850/165/GCF_003850165.1_ASM385016v1			na
GCF_003855315.1	PRJNA224116	SAMEA5063299		na	573	573	Klebsiella pneumoniae	strain=KP_NORM_BLD_2014_104014		latest	Complete Genome	Major	Full	2018-12-02	ASM385531v1	University of Melbourne	GCA_003855315.1	identical	https://ftp.ncbi.nlm.nih.gov/genomes/all/GCF/003/855/315/GCF_003855315.1_ASM385531v1			na
GCF_003855515.1	PRJNA224116	SAMN10461964		na	72407	573	Klebsiella pneumoniae subsp. pneumoniae	strain=R210-2		latest	Complete Genome	Major	Full	2018-12-02	ASM385551v1	The Hong Kong Polytechnic University	GCA_003855515.1	identical	https://ftp.ncbi.nlm.nih.gov/genomes/all/GCF/003/855/515/GCF_003855515.1_ASM385551v1			na
GCF_003855555.1	PRJNA224116	SAMN10439712		na	573	573	Klebsiella pneumoniae	strain=KP17-16		latest	Complete Genome	Major	Full	2018-12-02	ASM385555v1	Zhengzhou University	GCA_003855555.1	identical	https://ftp.ncbi.nlm.nih.gov/genomes/all/GCF/003/855/555/GCF_003855555.1_ASM385555v1			na
GCF_003856475.1	PRJNA224116	SAMN10473953		na	573	573	Klebsiella pneumoniae	strain=BJCFK909		latest	Complete Genome	Major	Full	2018-12-03	ASM385647v1	Zhejiang Hospital	GCA_003856475.1	identical	https://ftp.ncbi.nlm.nih.gov/genomes/all/GCF/003/856/475/GCF_003856475.1_ASM385647v1			na
GCF_003856595.1	PRJNA224116	SAMN07760932		na	573	573	Klebsiella pneumoniae	strain=4/1-2		latest	Complete Genome	Major	Full	2018-12-03	ASM385659v1	Uppsala University	GCA_003856595.1	identical	https://ftp.ncbi.nlm.nih.gov/genomes/all/GCF/003/856/595/GCF_003856595.1_ASM385659v1			na
GCF_003932915.1	PRJNA224116	SAMN07811429		na	573	573	Klebsiella pneumoniae	strain=cr-hvkp3		latest	Complete Genome	Major	Full	2018-12-10	ASM393291v1	Peking University Third Hospital	GCA_003932915.1	identical	https://ftp.ncbi.nlm.nih.gov/genomes/all/GCF/003/932/915/GCF_003932915.1_ASM393291v1			na
GCF_003934185.1	PRJNA224116	SAMN10503922		na	573	573	Klebsiella pneumoniae	strain=I72		latest	Complete Genome	Major	Full	2018-12-11	ASM393418v1	New Jersey Medical School-Rutgers University	GCA_003934185.1	identical	https://ftp.ncbi.nlm.nih.gov/genomes/all/GCF/003/934/185/GCF_003934185.1_ASM393418v1			na
GCF_003937135.2	PRJNA224116	SAMN10249009		na	573	573	Klebsiella pneumoniae	strain=KP_160		latest	Complete Genome	Major	Full	2021-07-20	ASM393713v2	Washington University in St. Louis School of Medicine	GCA_003937135.2	identical	https://ftp.ncbi.nlm.nih.gov/genomes/all/GCF/003/937/135/GCF_003937135.2_ASM393713v2			na
GCF_004006035.1	PRJNA224116	SAMN10662038		na	573	573	Klebsiella pneumoniae	strain=NB5306		latest	Complete Genome	Major	Full	2019-01-09	ASM400603v1	Ningbo First Hospital	GCA_004006035.1	identical	https://ftp.ncbi.nlm.nih.gov/genomes/all/GCF/004/006/035/GCF_004006035.1_ASM400603v1			na
GCF_004010995.1	PRJNA224116	SAMN08222595		na	573	573	Klebsiella pneumoniae	strain=08EU827		latest	Complete Genome	Major	Full	2019-01-10	ASM401099v1	Uppsala University	GCA_004010995.1	identical	https://ftp.ncbi.nlm.nih.gov/genomes/all/GCF/004/010/995/GCF_004010995.1_ASM401099v1			na
GCF_004014965.1	PRJNA224116	SAMN08281173		na	573	573	Klebsiella pneumoniae	strain=L5-2		latest	Complete Genome	Major	Full	2019-01-14	ASM401496v1	Korea Food Research Institute	GCA_004014965.1	identical	https://ftp.ncbi.nlm.nih.gov/genomes/all/GCF/004/014/965/GCF_004014965.1_ASM401496v1			na
GCF_004119955.1	PRJNA224116	SAMN08378686		na	573	573	Klebsiella pneumoniae	strain=F5		latest	Complete Genome	Major	Full	2019-01-30	ASM411995v1	Peking University People's Hospital	GCA_004119955.1	identical	https://ftp.ncbi.nlm.nih.gov/genomes/all/GCF/004/119/955/GCF_004119955.1_ASM411995v1			na
GCF_004119975.1	PRJNA224116	SAMN08378909		na	573	573	Klebsiella pneumoniae	strain=F77		latest	Complete Genome	Major	Full	2019-01-30	ASM411997v1	Peking University People's Hospital	GCA_004119975.1	identical	https://ftp.ncbi.nlm.nih.gov/genomes/all/GCF/004/119/975/GCF_004119975.1_ASM411997v1			na
GCF_004119995.1	PRJNA224116	SAMN08379292		na	573	573	Klebsiella pneumoniae	strain=F127		latest	Complete Genome	Major	Full	2019-01-30	ASM411999v1	Peking University People's Hospital	GCA_004119995.1	identical	https://ftp.ncbi.nlm.nih.gov/genomes/all/GCF/004/119/995/GCF_004119995.1_ASM411999v1			na
GCF_004120055.1	PRJNA224116	SAMN08380933		na	573	573	Klebsiella pneumoniae	strain=F13		latest	Complete Genome	Major	Full	2019-01-30	ASM412005v1	Peking University People's Hospital	GCA_004120055.1	identical	https://ftp.ncbi.nlm.nih.gov/genomes/all/GCF/004/120/055/GCF_004120055.1_ASM412005v1			na
GCF_004120075.1	PRJNA224116	SAMN08380929		na	573	573	Klebsiella pneumoniae	strain=F132		latest	Complete Genome	Major	Full	2019-01-30	ASM412007v1	Peking University People's Hospital	GCA_004120075.1	identical	https://ftp.ncbi.nlm.nih.gov/genomes/all/GCF/004/120/075/GCF_004120075.1_ASM412007v1			na
GCF_004120095.1	PRJNA224116	SAMN08380930		na	573	573	Klebsiella pneumoniae	strain=F138		latest	Complete Genome	Major	Full	2019-01-30	ASM412009v1	Peking University People's Hospital	GCA_004120095.1	identical	https://ftp.ncbi.nlm.nih.gov/genomes/all/GCF/004/120/095/GCF_004120095.1_ASM412009v1			na
GCF_004120135.1	PRJNA224116	SAMN08380938		na	573	573	Klebsiella pneumoniae	strain=F89-1		latest	Complete Genome	Major	Full	2019-01-30	ASM412013v1	Peking University People's Hospital	GCA_004120135.1	identical	https://ftp.ncbi.nlm.nih.gov/genomes/all/GCF/004/120/135/GCF_004120135.1_ASM412013v1			na
GCF_004120155.1	PRJNA224116	SAMN08380935		na	573	573	Klebsiella pneumoniae	strain=F81		latest	Complete Genome	Major	Full	2019-01-30	ASM412015v1	Peking University People's Hospital	GCA_004120155.1	identical	https://ftp.ncbi.nlm.nih.gov/genomes/all/GCF/004/120/155/GCF_004120155.1_ASM412015v1			na
GCF_004120175.1	PRJNA224116	SAMN08380932		na	573	573	Klebsiella pneumoniae	strain=F93-2		latest	Complete Genome	Major	Full	2019-01-30	ASM412017v1	Peking University People's Hospital	GCA_004120175.1	identical	https://ftp.ncbi.nlm.nih.gov/genomes/all/GCF/004/120/175/GCF_004120175.1_ASM412017v1			na
GCF_004137665.1	PRJNA224116	SAMN10522466		na	573	573	Klebsiella pneumoniae	strain=NFYY0065		latest	Complete Genome	Major	Full	2019-02-05	ASM413766v1	Nanfang Hospital, Southern Medical University	GCA_004137665.1	identical	https://ftp.ncbi.nlm.nih.gov/genomes/all/GCF/004/137/665/GCF_004137665.1_ASM413766v1			na
GCF_004141975.1	PRJNA224116	SAMN09692822		na	72407	573	Klebsiella pneumoniae subsp. pneumoniae	strain=CCRI-22199		latest	Complete Genome	Major	Full	2019-02-06	ASM414197v1	Universite Laval	GCA_004141975.1	identical	https://ftp.ncbi.nlm.nih.gov/genomes/all/GCF/004/141/975/GCF_004141975.1_ASM414197v1			na
GCF_004295385.1	PRJNA224116	SAMN10956433		na	573	573	Klebsiella pneumoniae	strain=BA1559		latest	Complete Genome	Major	Full	2019-02-25	ASM429538v1	Christian Medical College	GCA_004295385.1	identical	https://ftp.ncbi.nlm.nih.gov/genomes/all/GCF/004/295/385/GCF_004295385.1_ASM429538v1			na
GCF_004295605.1	PRJNA224116	SAMN10910564		na	573	573	Klebsiella pneumoniae	strain=B31		latest	Complete Genome	Major	Full	2019-02-25	ASM429560v1	UFMG	GCA_004295605.1	identical	https://ftp.ncbi.nlm.nih.gov/genomes/all/GCF/004/295/605/GCF_004295605.1_ASM429560v1			na
GCF_004319525.1	PRJNA224116	SAMN10963497		na	573	573	Klebsiella pneumoniae	strain=BP327		latest	Complete Genome	Major	Full	2019-02-28	ASM431952v1	Christian Medical College	GCA_004319525.1	identical	https://ftp.ncbi.nlm.nih.gov/genomes/all/GCF/004/319/525/GCF_004319525.1_ASM431952v1			na
GCF_004322795.1	PRJNA224116	SAMN09688180		na	573	573	Klebsiella pneumoniae	strain=WCHKP115068		latest	Complete Genome	Major	Full	2019-03-03	ASM432279v1	West China Hospital, Sichuan University	GCA_004322795.1	identical	https://ftp.ncbi.nlm.nih.gov/genomes/all/GCF/004/322/795/GCF_004322795.1_ASM432279v1			na
GCF_004322995.1	PRJNA224116	SAMN03455995		na	573	573	Klebsiella pneumoniae	strain=ABFQB		latest	Complete Genome	Major	Full	2019-03-04	ASM432299v1	NHGRI	GCA_004322995.1	identical	https://ftp.ncbi.nlm.nih.gov/genomes/all/GCF/004/322/995/GCF_004322995.1_ASM432299v1			na
GCF_004332075.1	PRJNA224116	SAMN10678732		na	573	573	Klebsiella pneumoniae	strain=18CPO060		latest	Complete Genome	Major	Full	2019-03-07	ASM433207v1	Public Health Agency of Canada	GCA_004332075.1	identical	https://ftp.ncbi.nlm.nih.gov/genomes/all/GCF/004/332/075/GCF_004332075.1_ASM433207v1			na
GCF_004801235.1	PRJNA224116	SAMN09912217		na	573	573	Klebsiella pneumoniae	strain=121		latest	Complete Genome	Major	Full	2019-04-19	ASM480123v1	Sir Run Run Shaw Hospital, School of Medicine, Zhejiang University	GCA_004801235.1	identical	https://ftp.ncbi.nlm.nih.gov/genomes/all/GCF/004/801/235/GCF_004801235.1_ASM480123v1			na
GCF_005347525.1	PRJNA224116	SAMN11047257		na	573	573	Klebsiella pneumoniae	strain=CRKP I		latest	Complete Genome	Major	Full	2019-05-14	ASM534752v1	RAJIV GANDHI CENTRE FOR BIOTECHNOLOGY	GCA_005347525.1	identical	https://ftp.ncbi.nlm.nih.gov/genomes/all/GCF/005/347/525/GCF_005347525.1_ASM534752v1			na
GCF_005853785.1	PRJNA224116	SAMN09487516		na	573	573	Klebsiella pneumoniae	strain=CR-HvKP1		latest	Complete Genome	Major	Full	2019-05-27	ASM585378v1	The Hong Kong Polytechnic University	GCA_005853785.1	identical	https://ftp.ncbi.nlm.nih.gov/genomes/all/GCF/005/853/785/GCF_005853785.1_ASM585378v1			na
GCF_005854025.1	PRJNA224116	SAMN09487518		na	573	573	Klebsiella pneumoniae	strain=CR-HvKP5		latest	Complete Genome	Major	Full	2019-05-27	ASM585402v1	The Hong Kong Polytechnic University	GCA_005854025.1	identical	https://ftp.ncbi.nlm.nih.gov/genomes/all/GCF/005/854/025/GCF_005854025.1_ASM585402v1			na
GCF_005885775.1	PRJNA224116	SAMN11793565		na	72407	573	Klebsiella pneumoniae subsp. pneumoniae	strain=KpvST15_NDM		latest	Complete Genome	Major	Full	2019-05-29	ASM588577v1	Public Health England	GCA_005885775.1	identical	https://ftp.ncbi.nlm.nih.gov/genomes/all/GCF/005/885/775/GCF_005885775.1_ASM588577v1			na
GCF_005944305.1	PRJNA224116	SAMN11835544		na	573	573	Klebsiella pneumoniae	strain=KpvST147B_SE1_1_NDM		latest	Complete Genome	Major	Full	2019-06-04	ASM594430v1	Public Health England	GCA_005944305.1	identical	https://ftp.ncbi.nlm.nih.gov/genomes/all/GCF/005/944/305/GCF_005944305.1_ASM594430v1			na
GCF_006304565.1	PRJNA224116	SAMN09977093		na	573	573	Klebsiella pneumoniae	strain=XJ-K1		latest	Complete Genome	Major	Full	2019-06-12	ASM630456v1	Chengdu Medical College	GCA_006304565.1	identical	https://ftp.ncbi.nlm.nih.gov/genomes/all/GCF/006/304/565/GCF_006304565.1_ASM630456v1			na
GCF_006459145.1	PRJNA224116	SAMN12082929		na	573	573	Klebsiella pneumoniae	strain=Kp202		latest	Complete Genome	Major	Full	2019-06-25	ASM645914v1	Hackensack-Meridian Health Center for Discovery and Innovation	GCA_006459145.1	identical	https://ftp.ncbi.nlm.nih.gov/genomes/all/GCF/006/459/145/GCF_006459145.1_ASM645914v1			na
GCF_006494895.1	PRJNA224116	SAMN10433884		na	573	573	Klebsiella pneumoniae	strain=L39_2		latest	Complete Genome	Major	Full	2019-06-27	ASM649489v1	Zhejiang University	GCA_006494895.1	identical	https://ftp.ncbi.nlm.nih.gov/genomes/all/GCF/006/494/895/GCF_006494895.1_ASM649489v1			na
GCF_006494915.1	PRJNA224116	SAMN10434199		na	573	573	Klebsiella pneumoniae	strain=L482		latest	Complete Genome	Major	Full	2019-06-27	ASM649491v1	Zhejiang University	GCA_006494915.1	identical	https://ftp.ncbi.nlm.nih.gov/genomes/all/GCF/006/494/915/GCF_006494915.1_ASM649491v1			na
GCF_006974165.1	PRJNA224116	SAMN11650121		na	573	573	Klebsiella pneumoniae	strain=R50		latest	Complete Genome	Major	Full	2019-07-15	ASM697416v1	wenzhou medical university	GCA_006974165.1	identical	https://ftp.ncbi.nlm.nih.gov/genomes/all/GCF/006/974/165/GCF_006974165.1_ASM697416v1			na
GCF_007197815.1	PRJNA224116	SAMN12273071		na	573	573	Klebsiella pneumoniae	strain=NKU_Kleb8A7		latest	Complete Genome	Major	Full	2019-07-21	ASM719781v1	Nankai University	GCA_007197815.1	identical	https://ftp.ncbi.nlm.nih.gov/genomes/all/GCF/007/197/815/GCF_007197815.1_ASM719781v1			na
GCF_007421865.2	PRJNA224116	SAMN12285710		na	573	573	Klebsiella pneumoniae	strain=KCJ3K292		latest	Complete Genome	Major	Full	2021-06-16	ASM742186v2	University of Florida	GCA_007421865.2	identical	https://ftp.ncbi.nlm.nih.gov/genomes/all/GCF/007/421/865/GCF_007421865.2_ASM742186v2			na
GCF_007421885.2	PRJNA224116	SAMN12285730		na	573	573	Klebsiella pneumoniae	strain=KCJ3K293		latest	Complete Genome	Major	Full	2021-06-16	ASM742188v2	University of Florida	GCA_007421885.2	identical	https://ftp.ncbi.nlm.nih.gov/genomes/all/GCF/007/421/885/GCF_007421885.2_ASM742188v2			na
GCF_007833555.1	PRJNA224116	SAMN02768808		na	573	573	Klebsiella pneumoniae	strain=IA565		latest	Complete Genome	Major	Full	2019-08-05	ASM783355v1	Uppsala University	GCA_007833555.1	identical	https://ftp.ncbi.nlm.nih.gov/genomes/all/GCF/007/833/555/GCF_007833555.1_ASM783355v1			na
GCF_007833575.1	PRJNA224116	SAMN09271081		na	573	573	Klebsiella pneumoniae	strain=DA12090		latest	Complete Genome	Major	Full	2019-08-05	ASM783357v1	Uppsala University	GCA_007833575.1	identical	https://ftp.ncbi.nlm.nih.gov/genomes/all/GCF/007/833/575/GCF_007833575.1_ASM783357v1			na
GCF_007954925.2	PRJNA224116	SAMN12389491		na	573	573	Klebsiella pneumoniae	strain=37		latest	Complete Genome	Major	Full	2021-09-09	ASM795492v2	Sir Run Run Shaw Hospital, School of Medicine, Zhejiang University	GCA_007954925.2	identical	https://ftp.ncbi.nlm.nih.gov/genomes/all/GCF/007/954/925/GCF_007954925.2_ASM795492v2			na
GCF_007955015.2	PRJNA224116	SAMN12389490		na	573	573	Klebsiella pneumoniae	strain=36		latest	Complete Genome	Major	Full	2021-09-09	ASM795501v2	Sir Run Run Shaw Hospital, School of Medicine, Zhejiang University	GCA_007955015.2	identical	https://ftp.ncbi.nlm.nih.gov/genomes/all/GCF/007/955/015/GCF_007955015.2_ASM795501v2			na
GCF_007955105.2	PRJNA224116	SAMN12389483		na	573	573	Klebsiella pneumoniae	strain=12		latest	Complete Genome	Major	Full	2021-09-09	ASM795510v2	Sir Run Run Shaw Hospital, School of Medicine, Zhejiang University	GCA_007955105.2	identical	https://ftp.ncbi.nlm.nih.gov/genomes/all/GCF/007/955/105/GCF_007955105.2_ASM795510v2			na
GCF_008121515.1	PRJNA224116	SAMN12588286		na	573	573	Klebsiella pneumoniae	strain=KLP268		latest	Complete Genome	Major	Full	2019-08-28	ASM812151v1	University of Pittsburgh	GCA_008121515.1	identical	https://ftp.ncbi.nlm.nih.gov/genomes/all/GCF/008/121/515/GCF_008121515.1_ASM812151v1			na
GCF_008122285.1	PRJNA224116	SAMN11998170		na	573	573	Klebsiella pneumoniae	strain=KP1677		latest	Complete Genome	Major	Full	2019-08-28	ASM812228v1	National Yang-Ming University	GCA_008122285.1	identical	https://ftp.ncbi.nlm.nih.gov/genomes/all/GCF/008/122/285/GCF_008122285.1_ASM812228v1			na
GCF_008369685.1	PRJNA224116	SAMN10986063		na	573	573	Klebsiella pneumoniae	strain=P094-1		latest	Complete Genome	Major	Full	2019-09-11	ASM836968v1	P094-1	GCA_008369685.1	identical	https://ftp.ncbi.nlm.nih.gov/genomes/all/GCF/008/369/685/GCF_008369685.1_ASM836968v1			na
GCF_008693405.1	PRJNA224116	SAMN11056345		na	573	573	Klebsiella pneumoniae	strain=FDAARGOS_630		latest	Complete Genome	Major	Full	2019-09-25	ASM869340v1	US Food and Drug Administration	GCA_008693405.1	identical	https://ftp.ncbi.nlm.nih.gov/genomes/all/GCF/008/693/405/GCF_008693405.1_ASM869340v1			na
GCF_008693425.1	PRJNA224116	SAMN11056346		na	573	573	Klebsiella pneumoniae	strain=FDAARGOS_631		latest	Complete Genome	Major	Full	2019-09-25	ASM869342v1	US Food and Drug Administration	GCA_008693425.1	identical	https://ftp.ncbi.nlm.nih.gov/genomes/all/GCF/008/693/425/GCF_008693425.1_ASM869342v1			na
GCF_008693445.1	PRJNA224116	SAMN11056344		na	573	573	Klebsiella pneumoniae	strain=FDAARGOS_629		latest	Complete Genome	Major	Full	2019-09-25	ASM869344v1	US Food and Drug Administration	GCA_008693445.1	identical	https://ftp.ncbi.nlm.nih.gov/genomes/all/GCF/008/693/445/GCF_008693445.1_ASM869344v1			na
GCF_008728695.1	PRJNA224116	SAMN12228410		na	573	573	Klebsiella pneumoniae	strain=KP58		latest	Complete Genome	Major	Full	2019-09-30	ASM872869v1	Sir Run Run Shaw Hospital, School of Medicine, Zhejiang University	GCA_008728695.1	identical	https://ftp.ncbi.nlm.nih.gov/genomes/all/GCF/008/728/695/GCF_008728695.1_ASM872869v1			na
GCF_008931345.1	PRJNA224116	SAMN12289282		na	573	573	Klebsiella pneumoniae	strain=C51		latest	Complete Genome	Major	Full	2019-10-09	ASM893134v1	University of Oxford	GCA_008931345.1	identical	https://ftp.ncbi.nlm.nih.gov/genomes/all/GCF/008/931/345/GCF_008931345.1_ASM893134v1			na
GCF_008931565.1	PRJNA224116	SAMN12289275		na	573	573	Klebsiella pneumoniae	strain=C2		latest	Complete Genome	Major	Full	2019-10-09	ASM893156v1	University of Oxford	GCA_008931565.1	identical	https://ftp.ncbi.nlm.nih.gov/genomes/all/GCF/008/931/565/GCF_008931565.1_ASM893156v1			na
GCF_009387775.1	PRJNA224116	SAMN10740431		na	573	573	Klebsiella pneumoniae	strain=LH94		latest	Complete Genome	Major	Full	2019-10-29	ASM938777v1	IHU Mediteranee Infection	GCA_009387775.1	identical	https://ftp.ncbi.nlm.nih.gov/genomes/all/GCF/009/387/775/GCF_009387775.1_ASM938777v1			na
GCF_009387815.1	PRJNA224116	SAMN10740630		na	573	573	Klebsiella pneumoniae	strain=TH164		latest	Complete Genome	Major	Full	2019-10-29	ASM938781v1	IHU Mediteranee Infection	GCA_009387815.1	identical	https://ftp.ncbi.nlm.nih.gov/genomes/all/GCF/009/387/815/GCF_009387815.1_ASM938781v1			na
GCF_009387915.1	PRJNA224116	SAMN10724437		na	573	573	Klebsiella pneumoniae	strain=LH375		latest	Complete Genome	Major	Full	2019-10-29	ASM938791v1	IHU Mediteranee Infection	GCA_009387915.1	identical	https://ftp.ncbi.nlm.nih.gov/genomes/all/GCF/009/387/915/GCF_009387915.1_ASM938791v1			na
GCF_009497695.1	PRJNA224116	SAMN08366847		na	573	573	Klebsiella pneumoniae	strain=K2044		latest	Complete Genome	Major	Full	2019-11-04	ASM949769v1	Beijing Institute of Genomics,Chinese Academy of Sciences	GCA_009497695.1	identical	https://ftp.ncbi.nlm.nih.gov/genomes/all/GCF/009/497/695/GCF_009497695.1_ASM949769v1			na
GCF_009497735.1	PRJNA224116	SAMN08366845		na	573	573	Klebsiella pneumoniae	strain=13190		latest	Complete Genome	Major	Full	2019-11-04	ASM949773v1	Beijing Institute of Genomics,Chinese Academy of Sciences	GCA_009497735.1	identical	https://ftp.ncbi.nlm.nih.gov/genomes/all/GCF/009/497/735/GCF_009497735.1_ASM949773v1			na
GCF_009497755.1	PRJNA224116	SAMN08366843		na	573	573	Klebsiella pneumoniae	strain=11420		latest	Complete Genome	Major	Full	2019-11-04	ASM949775v1	Beijing Institute of Genomics,Chinese Academy of Sciences	GCA_009497755.1	identical	https://ftp.ncbi.nlm.nih.gov/genomes/all/GCF/009/497/755/GCF_009497755.1_ASM949775v1			na
GCF_009601745.1	PRJNA224116	SAMN13161584		na	573	573	Klebsiella pneumoniae	strain=TK421		latest	Complete Genome	Major	Full	2019-11-06	ASM960174v1	Northwestern University Feinberg School of Medicine	GCA_009601745.1	identical	https://ftp.ncbi.nlm.nih.gov/genomes/all/GCF/009/601/745/GCF_009601745.1_ASM960174v1			na
GCF_009648995.1	PRJNA224116	SAMN10574726		na	573	573	Klebsiella pneumoniae	strain=LEMB18		latest	Complete Genome	Major	Full	2019-11-11	ASM964899v1	FDA Center for Food Safety and Applied Nutrition	GCA_009648995.1	identical	https://ftp.ncbi.nlm.nih.gov/genomes/all/GCF/009/648/995/GCF_009648995.1_ASM964899v1			na
GCF_009660375.2	PRJNA224116	SAMN13153745		na	573	573	Klebsiella pneumoniae	strain=CriePir116		latest	Complete Genome	Major	Full	2020-10-29	ASM966037v2	Central Research Institute of Epidemiology	GCA_009660375.2	identical	https://ftp.ncbi.nlm.nih.gov/genomes/all/GCF/009/660/375/GCF_009660375.2_ASM966037v2			na
GCF_009661455.2	PRJNA224116	SAMN13153753		na	573	573	Klebsiella pneumoniae	strain=CriePir154		latest	Complete Genome	Major	Full	2020-10-29	ASM966145v2	Central Research Institute of Epidemiology	GCA_009661455.2	identical	https://ftp.ncbi.nlm.nih.gov/genomes/all/GCF/009/661/455/GCF_009661455.2_ASM966145v2			na
GCF_009661485.2	PRJNA224116	SAMN13153735		na	573	573	Klebsiella pneumoniae	strain=CriePir26		latest	Complete Genome	Major	Full	2020-10-29	ASM966148v2	Central Research Institute of Epidemiology	GCA_009661485.2	different	https://ftp.ncbi.nlm.nih.gov/genomes/all/GCF/009/661/485/GCF_009661485.2_ASM966148v2			na
GCF_009661535.2	PRJNA224116	SAMN13153741		na	573	573	Klebsiella pneumoniae	strain=CriePir75		latest	Complete Genome	Major	Full	2020-10-29	ASM966153v2	Central Research Institute of Epidemiology	GCA_009661535.2	identical	https://ftp.ncbi.nlm.nih.gov/genomes/all/GCF/009/661/535/GCF_009661535.2_ASM966153v2			na
GCF_009661725.2	PRJNA224116	SAMN13153738		na	573	573	Klebsiella pneumoniae	strain=CriePir45		latest	Complete Genome	Major	Full	2020-10-29	ASM966172v2	Central Research Institute of Epidemiology	GCA_009661725.2	identical	https://ftp.ncbi.nlm.nih.gov/genomes/all/GCF/009/661/725/GCF_009661725.2_ASM966172v2			na
GCF_009684575.1	PRJNA224116	SAMN10537194		na	573	573	Klebsiella pneumoniae	strain=C789		latest	Complete Genome	Major	Full	2019-11-20	ASM968457v1	Peking University People's hospital	GCA_009684575.1	identical	https://ftp.ncbi.nlm.nih.gov/genomes/all/GCF/009/684/575/GCF_009684575.1_ASM968457v1			na
GCF_009720445.1	PRJNA224116	SAMN12307651		na	573	573	Klebsiella pneumoniae	strain=KP2		latest	Complete Genome	Major	Full	2019-11-29	ASM972044v1	The University of Texas Health Science Center at Houston	GCA_009720445.1	identical	https://ftp.ncbi.nlm.nih.gov/genomes/all/GCF/009/720/445/GCF_009720445.1_ASM972044v1			na
GCF_009734105.1	PRJNA224116	SAMN13381623		na	573	573	Klebsiella pneumoniae	strain=BD_DM_782		latest	Complete Genome	Major	Full	2019-12-07	ASM973410v1	Cardiff University	GCA_009734105.1	identical	https://ftp.ncbi.nlm.nih.gov/genomes/all/GCF/009/734/105/GCF_009734105.1_ASM973410v1			na
GCF_009738595.2	PRJNA224116	SAMN13336383		na	72407	573	Klebsiella pneumoniae subsp. pneumoniae	strain=LC-1825/18		latest	Complete Genome	Major	Full	2020-10-29	ASM973859v2	University of Florence	GCA_009738595.2	different	https://ftp.ncbi.nlm.nih.gov/genomes/all/GCF/009/738/595/GCF_009738595.2_ASM973859v2			na
GCF_009755705.1	PRJNA224116	SAMN13513903		na	573	573	Klebsiella pneumoniae	strain=WCGKP294		latest	Complete Genome	Major	Full	2019-12-16	ASM975570v1	Hackensack-Meridian Health Center for Discovery and Innovation	GCA_009755705.1	identical	https://ftp.ncbi.nlm.nih.gov/genomes/all/GCF/009/755/705/GCF_009755705.1_ASM975570v1			na
GCF_009791495.1	PRJNA224116	SAMN13578407		na	573	573	Klebsiella pneumoniae	strain=BD_DM_697		latest	Complete Genome	Major	Full	2019-12-23	ASM979149v1	Cardiff University	GCA_009791495.1	identical	https://ftp.ncbi.nlm.nih.gov/genomes/all/GCF/009/791/495/GCF_009791495.1_ASM979149v1			na
GCF_009833945.1	PRJNA224116	SAMN13663554		na	573	573	Klebsiella pneumoniae	strain=KP19-2029		latest	Complete Genome	Major	Full	2020-01-08	ASM983394v1	Zhengzhou University	GCA_009833945.1	identical	https://ftp.ncbi.nlm.nih.gov/genomes/all/GCF/009/833/945/GCF_009833945.1_ASM983394v1			na
GCF_009834285.1	PRJNA224116	SAMN09988182		na	573	573	Klebsiella pneumoniae	strain=XJ-K2		latest	Complete Genome	Major	Full	2020-01-08	ASM983428v1	Chengdu Medical College	GCA_009834285.1	identical	https://ftp.ncbi.nlm.nih.gov/genomes/all/GCF/009/834/285/GCF_009834285.1_ASM983428v1			na
GCF_009867115.1	PRJNA224116	SAMN11105635		na	72407	573	Klebsiella pneumoniae subsp. pneumoniae	strain=KP-8788		latest	Complete Genome	Major	Full	2020-01-14	ASM986711v1	University of Florence	GCA_009867115.1	identical	https://ftp.ncbi.nlm.nih.gov/genomes/all/GCF/009/867/115/GCF_009867115.1_ASM986711v1			na
GCF_009884395.1	PRJNA224116	SAMN12877722		na	573	573	Klebsiella pneumoniae	strain=YML0508		latest	Complete Genome	Major	Full	2020-01-15	ASM988439v1	Sir Run Run Shaw Hospital, College of Medicine, Zhejiang University	GCA_009884395.1	identical	https://ftp.ncbi.nlm.nih.gov/genomes/all/GCF/009/884/395/GCF_009884395.1_ASM988439v1			na
GCF_009884415.1	PRJNA224116	SAMN12877715		na	573	573	Klebsiella pneumoniae	strain=WSD411		latest	Complete Genome	Major	Full	2020-01-15	ASM988441v1	Sir Run Run Shaw Hospital, College of Medicine, Zhejiang University	GCA_009884415.1	identical	https://ftp.ncbi.nlm.nih.gov/genomes/all/GCF/009/884/415/GCF_009884415.1_ASM988441v1			na
GCF_009906895.1	PRJNA224116	SAMN13742796		na	573	573	Klebsiella pneumoniae	strain=156070		latest	Complete Genome	Major	Full	2020-01-20	ASM990689v1	Nanfang Hospital	GCA_009906895.1	identical	https://ftp.ncbi.nlm.nih.gov/genomes/all/GCF/009/906/895/GCF_009906895.1_ASM990689v1			na
GCF_009909305.1	PRJNA224116	SAMN13503956		na	72407	573	Klebsiella pneumoniae subsp. pneumoniae	strain=KUH-KPNHVL1		latest	Complete Genome	Major	Full	2020-01-21	ASM990930v1	Korea University	GCA_009909305.1	identical	https://ftp.ncbi.nlm.nih.gov/genomes/all/GCF/009/909/305/GCF_009909305.1_ASM990930v1			na
GCF_009909325.1	PRJNA224116	SAMN13503954		na	72407	573	Klebsiella pneumoniae subsp. pneumoniae	strain=KUH-KPNHVF1		latest	Complete Genome	Major	Full	2020-01-21	ASM990932v1	Korea University	GCA_009909325.1	identical	https://ftp.ncbi.nlm.nih.gov/genomes/all/GCF/009/909/325/GCF_009909325.1_ASM990932v1			na
GCF_009914255.1	PRJNA224116	SAMN11634268		na	573	573	Klebsiella pneumoniae	strain=LSH-KPN25		latest	Complete Genome	Major	Full	2020-01-22	ASM991425v1	Lishui Hospital, Zhejiang University School of Medicine	GCA_009914255.1	identical	https://ftp.ncbi.nlm.nih.gov/genomes/all/GCF/009/914/255/GCF_009914255.1_ASM991425v1			na
GCF_009930975.1	PRJNA224116	SAMN09499703		na	573	573	Klebsiella pneumoniae	strain=721005		latest	Complete Genome	Major	Full	2020-01-27	ASM993097v1	Beijing Institute of Genomics,Chinese Academy of Sciences	GCA_009930975.1	identical	https://ftp.ncbi.nlm.nih.gov/genomes/all/GCF/009/930/975/GCF_009930975.1_ASM993097v1			na
GCF_009930995.1	PRJNA224116	SAMN09499702		na	573	573	Klebsiella pneumoniae	strain=309074		latest	Complete Genome	Major	Full	2020-01-27	ASM993099v1	Beijing Institute of Genomics,Chinese Academy of Sciences	GCA_009930995.1	identical	https://ftp.ncbi.nlm.nih.gov/genomes/all/GCF/009/930/995/GCF_009930995.1_ASM993099v1			na
GCF_009931035.1	PRJNA224116	SAMN09499700		na	573	573	Klebsiella pneumoniae	strain=205880		latest	Complete Genome	Major	Full	2020-01-27	ASM993103v1	Beijing Institute of Genomics,Chinese Academy of Sciences	GCA_009931035.1	identical	https://ftp.ncbi.nlm.nih.gov/genomes/all/GCF/009/931/035/GCF_009931035.1_ASM993103v1			na
GCF_009931055.1	PRJNA224116	SAMN09499694		na	573	573	Klebsiella pneumoniae	strain=11311		latest	Complete Genome	Major	Full	2020-01-27	ASM993105v1	Beijing Institute of Genomics,Chinese Academy of Sciences	GCA_009931055.1	identical	https://ftp.ncbi.nlm.nih.gov/genomes/all/GCF/009/931/055/GCF_009931055.1_ASM993105v1			na
GCF_009931075.1	PRJNA224116	SAMN09499696		na	573	573	Klebsiella pneumoniae	strain=11454		latest	Complete Genome	Major	Full	2020-01-27	ASM993107v1	Beijing Institute of Genomics,Chinese Academy of Sciences	GCA_009931075.1	identical	https://ftp.ncbi.nlm.nih.gov/genomes/all/GCF/009/931/075/GCF_009931075.1_ASM993107v1			na
GCF_009931175.1	PRJNA224116	SAMN09499691		na	573	573	Klebsiella pneumoniae	strain=23		latest	Complete Genome	Major	Full	2020-01-27	ASM993117v1	Beijing Institute of Genomics,Chinese Academy of Sciences	GCA_009931175.1	identical	https://ftp.ncbi.nlm.nih.gov/genomes/all/GCF/009/931/175/GCF_009931175.1_ASM993117v1			na
GCF_010183645.1	PRJNA224116	SAMN11479264		na	573	573	Klebsiella pneumoniae	strain=C2660		latest	Complete Genome	Major	Full	2020-02-05	ASM1018364v1	Peking University People's Hospital	GCA_010183645.1	identical	https://ftp.ncbi.nlm.nih.gov/genomes/all/GCF/010/183/645/GCF_010183645.1_ASM1018364v1			na
GCF_010183685.1	PRJNA224116	SAMN11479262		na	573	573	Klebsiella pneumoniae	strain=C2414		latest	Complete Genome	Major	Full	2020-02-05	ASM1018368v1	Peking University People's Hospital	GCA_010183685.1	identical	https://ftp.ncbi.nlm.nih.gov/genomes/all/GCF/010/183/685/GCF_010183685.1_ASM1018368v1			na
GCF_010450855.1	PRJNA224116	SAMN13978114		na	573	573	Klebsiella pneumoniae	strain=KP18-3-8		latest	Complete Genome	Major	Full	2020-02-12	ASM1045085v1	zhengzhou university	GCA_010450855.1	identical	https://ftp.ncbi.nlm.nih.gov/genomes/all/GCF/010/450/855/GCF_010450855.1_ASM1045085v1			na
GCF_010586985.1	PRJNA224116	SAMN11618737		na	573	573	Klebsiella pneumoniae	strain=Xen39		latest	Complete Genome	Major	Full	2020-02-14	ASM1058698v1	University of Alabama at Birmingham	GCA_010586985.1	identical	https://ftp.ncbi.nlm.nih.gov/genomes/all/GCF/010/586/985/GCF_010586985.1_ASM1058698v1			na
GCF_011006575.1	PRJNA224116	SAMN13831363		na	573	573	Klebsiella pneumoniae	strain=K2606		latest	Complete Genome	Major	Full	2020-02-24	ASM1100657v1	Shanghai Jiao Tong University School of Medicine	GCA_011006575.1	identical	https://ftp.ncbi.nlm.nih.gov/genomes/all/GCF/011/006/575/GCF_011006575.1_ASM1100657v1			na
GCF_011045595.1	PRJNA224116	SAMN12559024		na	573	573	Klebsiella pneumoniae	strain=QD23		latest	Complete Genome	Major	Full	2020-03-02	ASM1104559v1	Beijing Institute of Microbiology and Epidemiology	GCA_011045595.1	identical	https://ftp.ncbi.nlm.nih.gov/genomes/all/GCF/011/045/595/GCF_011045595.1_ASM1104559v1			na
GCF_011045775.1	PRJNA224116	SAMN13737869		na	573	573	Klebsiella pneumoniae	strain=2019036D		latest	Complete Genome	Major	Full	2020-03-02	ASM1104577v1	Yangzhou University	GCA_011045775.1	identical	https://ftp.ncbi.nlm.nih.gov/genomes/all/GCF/011/045/775/GCF_011045775.1_ASM1104577v1			na
GCF_011065365.1	PRJNA224116	SAMN10390469		na	573	573	Klebsiella pneumoniae	strain=33		latest	Complete Genome	Major	Full	2020-03-05	ASM1106536v1	University of Bergen	GCA_011065365.1	identical	https://ftp.ncbi.nlm.nih.gov/genomes/all/GCF/011/065/365/GCF_011065365.1_ASM1106536v1			na
GCF_011068365.1	PRJNA224116	SAMN14247787		na	573	573	Klebsiella pneumoniae	strain=Kp8701		latest	Complete Genome	Major	Full	2020-03-09	ASM1106836v1	Auburn University	GCA_011068365.1	identical	https://ftp.ncbi.nlm.nih.gov/genomes/all/GCF/011/068/365/GCF_011068365.1_ASM1106836v1			na
GCF_011106605.1	PRJNA224116	SAMN11246289		na	573	573	Klebsiella pneumoniae	strain=KPC160121		latest	Complete Genome	Major	Full	2020-03-10	ASM1110660v1	Chung Shan Medical University	GCA_011106605.1	identical	https://ftp.ncbi.nlm.nih.gov/genomes/all/GCF/011/106/605/GCF_011106605.1_ASM1110660v1			na
GCF_011106775.1	PRJNA224116	SAMN11246288		na	573	573	Klebsiella pneumoniae	strain=KPC160117		latest	Complete Genome	Major	Full	2020-03-10	ASM1110677v1	Chung Shan Medical University	GCA_011106775.1	identical	https://ftp.ncbi.nlm.nih.gov/genomes/all/GCF/011/106/775/GCF_011106775.1_ASM1110677v1			na
GCF_011129215.1	PRJNA224116	SAMN11246291		na	573	573	Klebsiella pneumoniae	strain=KPC160132		latest	Complete Genome	Major	Full	2020-03-10	ASM1112921v1	Chung Shan Medical University	GCA_011129215.1	identical	https://ftp.ncbi.nlm.nih.gov/genomes/all/GCF/011/129/215/GCF_011129215.1_ASM1112921v1			na
GCF_011742285.2	PRJNA224116	SAMN14402321		na	573	573	Klebsiella pneumoniae	strain=BA39649		latest	Complete Genome	Major	Full	2021-04-07	ASM1174228v2	Christian Medical College	GCA_011742285.2	identical	https://ftp.ncbi.nlm.nih.gov/genomes/all/GCF/011/742/285/GCF_011742285.2_ASM1174228v2			na
GCF_011742415.2	PRJNA224116	SAMN14402341		na	573	573	Klebsiella pneumoniae	strain=BP3636		latest	Complete Genome	Major	Full	2020-07-09	ASM1174241v2	Christian Medical College	GCA_011742415.2	identical	https://ftp.ncbi.nlm.nih.gov/genomes/all/GCF/011/742/415/GCF_011742415.2_ASM1174241v2			na
GCF_011742515.2	PRJNA224116	SAMN14402333		na	573	573	Klebsiella pneumoniae	strain=BA12818		latest	Complete Genome	Major	Full	2020-10-23	ASM1174251v2	Christian Medical College	GCA_011742515.2	identical	https://ftp.ncbi.nlm.nih.gov/genomes/all/GCF/011/742/515/GCF_011742515.2_ASM1174251v2			na
GCF_011742585.2	PRJNA224116	SAMN14402356		na	573	573	Klebsiella pneumoniae	strain=BA10835		latest	Complete Genome	Major	Full	2020-07-09	ASM1174258v2	Christian Medical College	GCA_011742585.2	identical	https://ftp.ncbi.nlm.nih.gov/genomes/all/GCF/011/742/585/GCF_011742585.2_ASM1174258v2			na
GCF_011752495.1	PRJNA224116	SAMN11445562		na	72407	573	Klebsiella pneumoniae subsp. pneumoniae	strain=HB25-1		latest	Complete Genome	Major	Full	2020-03-25	ASM1175249v1	The Hong Kong Polytechnic University	GCA_011752495.1	identical	https://ftp.ncbi.nlm.nih.gov/genomes/all/GCF/011/752/495/GCF_011752495.1_ASM1175249v1			na
GCF_011769725.1	PRJNA224116	SAMN14421539		na	573	573	Klebsiella pneumoniae	strain=47733		latest	Complete Genome	Major	Full	2020-03-30	ASM1176972v1	Charles University in Prague	GCA_011769725.1	identical	https://ftp.ncbi.nlm.nih.gov/genomes/all/GCF/011/769/725/GCF_011769725.1_ASM1176972v1			na
GCF_011769805.1	PRJNA224116	SAMN14421540		na	573	573	Klebsiella pneumoniae	strain=50595		latest	Complete Genome	Major	Full	2020-03-30	ASM1176980v1	Charles University in Prague	GCA_011769805.1	identical	https://ftp.ncbi.nlm.nih.gov/genomes/all/GCF/011/769/805/GCF_011769805.1_ASM1176980v1			na
GCF_011769825.1	PRJNA224116	SAMN14421541		na	573	573	Klebsiella pneumoniae	strain=51015		latest	Complete Genome	Major	Full	2020-03-30	ASM1176982v1	Charles University in Prague	GCA_011769825.1	identical	https://ftp.ncbi.nlm.nih.gov/genomes/all/GCF/011/769/825/GCF_011769825.1_ASM1176982v1			na
GCF_012029895.2	PRJNA224116	SAMN14453497		na	573	573	Klebsiella pneumoniae	strain=NU-CRE236		latest	Complete Genome	Major	Full	2020-09-22	ASM1202989v2	Northwestern University Feinberg School of Medicine	GCA_012029895.2	identical	https://ftp.ncbi.nlm.nih.gov/genomes/all/GCF/012/029/895/GCF_012029895.2_ASM1202989v2			na
GCF_012029935.2	PRJNA224116	SAMN14453492		na	573	573	Klebsiella pneumoniae	strain=NU-CRE055		latest	Complete Genome	Major	Full	2020-09-22	ASM1202993v2	Northwestern University Feinberg School of Medicine	GCA_012029935.2	identical	https://ftp.ncbi.nlm.nih.gov/genomes/all/GCF/012/029/935/GCF_012029935.2_ASM1202993v2			na
GCF_012029945.2	PRJNA224116	SAMN14453494		na	573	573	Klebsiella pneumoniae	strain=NU-CRE193		latest	Complete Genome	Major	Full	2020-09-22	ASM1202994v2	Northwestern University Feinberg School of Medicine	GCA_012029945.2	identical	https://ftp.ncbi.nlm.nih.gov/genomes/all/GCF/012/029/945/GCF_012029945.2_ASM1202994v2			na
GCF_012030545.2	PRJNA224116	SAMN14453496		na	573	573	Klebsiella pneumoniae	strain=NU-CRE213		latest	Complete Genome	Major	Full	2020-09-22	ASM1203054v2	Northwestern University Feinberg School of Medicine	GCA_012030545.2	identical	https://ftp.ncbi.nlm.nih.gov/genomes/all/GCF/012/030/545/GCF_012030545.2_ASM1203054v2			na
GCF_012113615.1	PRJNA224116	SAMN14486595		na	573	573	Klebsiella pneumoniae	strain=Bckp091		latest	Complete Genome	Major	Full	2020-04-07	ASM1211361v1	Nanjing Agricultural University	GCA_012113615.1	identical	https://ftp.ncbi.nlm.nih.gov/genomes/all/GCF/012/113/615/GCF_012113615.1_ASM1211361v1			na
GCF_012113635.1	PRJNA224116	SAMN14486704		na	573	573	Klebsiella pneumoniae	strain=Bckp212		latest	Complete Genome	Major	Full	2020-04-07	ASM1211363v1	Nanjing Agricultural University	GCA_012113635.1	identical	https://ftp.ncbi.nlm.nih.gov/genomes/all/GCF/012/113/635/GCF_012113635.1_ASM1211363v1			na
GCF_012166915.1	PRJNA224116	SAMN14487838		na	573	573	Klebsiella pneumoniae	strain=Bckp021		latest	Complete Genome	Major	Full	2020-04-08	ASM1216691v1	Nanjing Agricultural University	GCA_012166915.1	identical	https://ftp.ncbi.nlm.nih.gov/genomes/all/GCF/012/166/915/GCF_012166915.1_ASM1216691v1			na
GCF_012167075.1	PRJNA224116	SAMN14487860		na	573	573	Klebsiella pneumoniae	strain=Bckp101		latest	Complete Genome	Major	Full	2020-04-08	ASM1216707v1	Nanjing Agricultural University	GCA_012167075.1	identical	https://ftp.ncbi.nlm.nih.gov/genomes/all/GCF/012/167/075/GCF_012167075.1_ASM1216707v1			na
GCF_012167215.1	PRJNA224116	SAMN14487873		na	573	573	Klebsiella pneumoniae	strain=Bckp186		latest	Complete Genome	Major	Full	2020-04-08	ASM1216721v1	Nanjing Agricultural University	GCA_012167215.1	identical	https://ftp.ncbi.nlm.nih.gov/genomes/all/GCF/012/167/215/GCF_012167215.1_ASM1216721v1			na
GCF_012168575.2	PRJNA224116	SAMN14482422		na	573	573	Klebsiella pneumoniae	strain=SCH6109		latest	Complete Genome	Major	Full	2020-04-09	ASM1216857v2	Renji Hospital, School of Medicine, Shanghai Jiaotong University	GCA_012168575.2	identical	https://ftp.ncbi.nlm.nih.gov/genomes/all/GCF/012/168/575/GCF_012168575.2_ASM1216857v2			na
GCF_012169405.1	PRJNA224116	SAMN12568551		na	573	573	Klebsiella pneumoniae	strain=KPN55602		latest	Complete Genome	Major	Full	2020-04-08	ASM1216940v1	The second hospital of Anhui Medical University	GCA_012169405.1	identical	https://ftp.ncbi.nlm.nih.gov/genomes/all/GCF/012/169/405/GCF_012169405.1_ASM1216940v1			na
GCF_012944055.1	PRJNA224116	SAMN14540328		na	573	573	Klebsiella pneumoniae	strain=KPN41053		latest	Complete Genome	Major	Full	2020-05-02	ASM1294405v1	The second hospital of Anhui Medical University	GCA_012944055.1	identical	https://ftp.ncbi.nlm.nih.gov/genomes/all/GCF/012/944/055/GCF_012944055.1_ASM1294405v1			na
GCF_013282295.1	PRJNA224116	SAMN12565093		na	573	573	Klebsiella pneumoniae	strain=NMBU-W07E18		latest	Complete Genome	Major	Full	2020-06-05	ASM1328229v1	Norwegian University of Life Sciences	GCA_013282295.1	identical	https://ftp.ncbi.nlm.nih.gov/genomes/all/GCF/013/282/295/GCF_013282295.1_ASM1328229v1			na
GCF_013283935.1	PRJNA224116	SAMN15042437		na	573	573	Klebsiella pneumoniae	strain=WSHvKP		latest	Complete Genome	Major	Full	2020-06-07	ASM1328393v1	SOUTHWEST MEDICAL UNIVERSITY	GCA_013283935.1	identical	https://ftp.ncbi.nlm.nih.gov/genomes/all/GCF/013/283/935/GCF_013283935.1_ASM1328393v1			na
GCF_013305305.1	PRJNA224116	SAMN14972504		na	573	573	Klebsiella pneumoniae	strain=39427		latest	Complete Genome	Major	Full	2020-06-09	ASM1330530v1	Texas A&M Center for Phage Technology	GCA_013305305.1	identical	https://ftp.ncbi.nlm.nih.gov/genomes/all/GCF/013/305/305/GCF_013305305.1_ASM1330530v1			na
GCF_013348885.1	PRJNA224116	SAMN15186440		na	573	573	Klebsiella pneumoniae	strain=KP20194b2		latest	Complete Genome	Major	Full	2020-06-17	ASM1334888v1	The Second Affiliated Hospital, University of South China	GCA_013348885.1	identical	https://ftp.ncbi.nlm.nih.gov/genomes/all/GCF/013/348/885/GCF_013348885.1_ASM1334888v1			na
GCF_013348905.1	PRJNA224116	SAMN15186447		na	573	573	Klebsiella pneumoniae	strain=KP20194f		latest	Complete Genome	Major	Full	2020-06-17	ASM1334890v1	The Second Affiliated Hospital, University of South China	GCA_013348905.1	identical	https://ftp.ncbi.nlm.nih.gov/genomes/all/GCF/013/348/905/GCF_013348905.1_ASM1334890v1			na
GCF_013348925.1	PRJNA224116	SAMN15186441		na	573	573	Klebsiella pneumoniae	strain=KP20194c		latest	Complete Genome	Major	Full	2020-06-17	ASM1334892v1	The Second Affiliated Hospital, University of South China	GCA_013348925.1	identical	https://ftp.ncbi.nlm.nih.gov/genomes/all/GCF/013/348/925/GCF_013348925.1_ASM1334892v1			na
GCF_013348965.1	PRJNA224116	SAMN15186446		na	573	573	Klebsiella pneumoniae	strain=KP20194e		latest	Complete Genome	Major	Full	2020-06-17	ASM1334896v1	The Second Affiliated Hospital, University of South China	GCA_013348965.1	identical	https://ftp.ncbi.nlm.nih.gov/genomes/all/GCF/013/348/965/GCF_013348965.1_ASM1334896v1			na
GCF_013348985.1	PRJNA224116	SAMN15186444		na	573	573	Klebsiella pneumoniae	strain=KP20194c5		latest	Complete Genome	Major	Full	2020-06-18	ASM1334898v1	The Second Affiliated Hospital, University of South China	GCA_013348985.1	identical	https://ftp.ncbi.nlm.nih.gov/genomes/all/GCF/013/348/985/GCF_013348985.1_ASM1334898v1			na
GCF_013349005.1	PRJNA224116	SAMN15186443		na	573	573	Klebsiella pneumoniae	strain=KP20194c4		latest	Complete Genome	Major	Full	2020-06-18	ASM1334900v1	The Second Affiliated Hospital, University of South China	GCA_013349005.1	identical	https://ftp.ncbi.nlm.nih.gov/genomes/all/GCF/013/349/005/GCF_013349005.1_ASM1334900v1			na
GCF_013349045.1	PRJNA224116	SAMN15186439		na	573	573	Klebsiella pneumoniae	strain=KP20194b		latest	Complete Genome	Major	Full	2020-06-18	ASM1334904v1	The Second Affiliated Hospital, University of South China	GCA_013349045.1	identical	https://ftp.ncbi.nlm.nih.gov/genomes/all/GCF/013/349/045/GCF_013349045.1_ASM1334904v1			na
GCF_013349065.1	PRJNA224116	SAMN15186438		na	573	573	Klebsiella pneumoniae	strain=KP20194a2		latest	Complete Genome	Major	Full	2020-06-18	ASM1334906v1	The Second Affiliated Hospital, University of South China	GCA_013349065.1	identical	https://ftp.ncbi.nlm.nih.gov/genomes/all/GCF/013/349/065/GCF_013349065.1_ASM1334906v1			na
GCF_013349085.1	PRJNA224116	SAMN15186437		na	573	573	Klebsiella pneumoniae	strain=KP20194a		latest	Complete Genome	Major	Full	2020-06-18	ASM1334908v1	The Second Affiliated Hospital, University of South China	GCA_013349085.1	identical	https://ftp.ncbi.nlm.nih.gov/genomes/all/GCF/013/349/085/GCF_013349085.1_ASM1334908v1			na
GCF_013376555.1	PRJNA224116	SAMN14548317		na	573	573	Klebsiella pneumoniae	strain=KP20191015		latest	Complete Genome	Major	Full	2020-06-29	ASM1337655v1	Sun-yat Sen University	GCA_013376555.1	identical	https://ftp.ncbi.nlm.nih.gov/genomes/all/GCF/013/376/555/GCF_013376555.1_ASM1337655v1			na
GCF_013376595.1	PRJNA224116	SAMN14548316		na	573	573	Klebsiella pneumoniae	strain=16BU137		latest	Complete Genome	Major	Full	2020-06-29	ASM1337659v1	Sun-yat Sen University	GCA_013376595.1	identical	https://ftp.ncbi.nlm.nih.gov/genomes/all/GCF/013/376/595/GCF_013376595.1_ASM1337659v1			na
GCF_013378155.1	PRJNA224116	SAMN11514670		na	573	573	Klebsiella pneumoniae	strain=18KM1950		latest	Complete Genome	Major	Full	2020-07-01	ASM1337815v1	University of Bern	GCA_013378155.1	identical	https://ftp.ncbi.nlm.nih.gov/genomes/all/GCF/013/378/155/GCF_013378155.1_ASM1337815v1			na
GCF_013378195.1	PRJNA224116	SAMN11514672		na	573	573	Klebsiella pneumoniae	strain=18KM2813		latest	Complete Genome	Major	Full	2020-07-01	ASM1337819v1	University of Bern	GCA_013378195.1	identical	https://ftp.ncbi.nlm.nih.gov/genomes/all/GCF/013/378/195/GCF_013378195.1_ASM1337819v1			na
GCF_013378215.1	PRJNA224116	SAMN11514673		na	573	573	Klebsiella pneumoniae	strain=19KM28		latest	Complete Genome	Major	Full	2020-07-01	ASM1337821v1	University of Bern	GCA_013378215.1	identical	https://ftp.ncbi.nlm.nih.gov/genomes/all/GCF/013/378/215/GCF_013378215.1_ASM1337821v1			na
GCF_013378235.1	PRJNA224116	SAMN11514674		na	573	573	Klebsiella pneumoniae	strain=19KM57		latest	Complete Genome	Major	Full	2020-07-01	ASM1337823v1	University of Bern	GCA_013378235.1	identical	https://ftp.ncbi.nlm.nih.gov/genomes/all/GCF/013/378/235/GCF_013378235.1_ASM1337823v1			na
GCF_013378275.1	PRJNA224116	SAMN11514676		na	573	573	Klebsiella pneumoniae	strain=AR142_2b		latest	Complete Genome	Major	Full	2020-07-01	ASM1337827v1	University of Bern	GCA_013378275.1	identical	https://ftp.ncbi.nlm.nih.gov/genomes/all/GCF/013/378/275/GCF_013378275.1_ASM1337827v1			na
GCF_013378295.1	PRJNA224116	SAMN11514677		na	573	573	Klebsiella pneumoniae	strain=EAN23		latest	Complete Genome	Major	Full	2020-07-01	ASM1337829v1	University of Bern	GCA_013378295.1	identical	https://ftp.ncbi.nlm.nih.gov/genomes/all/GCF/013/378/295/GCF_013378295.1_ASM1337829v1			na
GCF_013378315.1	PRJNA224116	SAMN11514678		na	573	573	Klebsiella pneumoniae	strain=EAN40		latest	Complete Genome	Major	Full	2020-07-01	ASM1337831v1	University of Bern	GCA_013378315.1	identical	https://ftp.ncbi.nlm.nih.gov/genomes/all/GCF/013/378/315/GCF_013378315.1_ASM1337831v1			na
GCF_013407715.1	PRJNA224116	SAMN12109800		na	573	573	Klebsiella pneumoniae	strain=103-17		latest	Complete Genome	Major	Full	2020-07-13	ASM1340771v1	University Campus Bio-medico of Rome	GCA_013407715.1	identical	https://ftp.ncbi.nlm.nih.gov/genomes/all/GCF/013/407/715/GCF_013407715.1_ASM1340771v1			na
GCF_013407825.1	PRJNA224116	SAMN12109799		na	573	573	Klebsiella pneumoniae	strain=101-17		latest	Complete Genome	Major	Full	2020-07-13	ASM1340782v1	University Campus Bio-medico of Rome	GCA_013407825.1	identical	https://ftp.ncbi.nlm.nih.gov/genomes/all/GCF/013/407/825/GCF_013407825.1_ASM1340782v1			na
GCF_013408255.1	PRJNA224116	SAMN12109795		na	573	573	Klebsiella pneumoniae	strain=90-17		latest	Complete Genome	Major	Full	2020-07-13	ASM1340825v1	University Campus Bio-medico of Rome	GCA_013408255.1	identical	https://ftp.ncbi.nlm.nih.gov/genomes/all/GCF/013/408/255/GCF_013408255.1_ASM1340825v1			na
GCF_013408625.1	PRJNA224116	SAMN12109792		na	573	573	Klebsiella pneumoniae	strain=74-17		latest	Complete Genome	Major	Full	2020-07-13	ASM1340862v1	University Campus Bio-medico of Rome	GCA_013408625.1	identical	https://ftp.ncbi.nlm.nih.gov/genomes/all/GCF/013/408/625/GCF_013408625.1_ASM1340862v1			na
GCF_013408755.1	PRJNA224116	SAMN12109789		na	573	573	Klebsiella pneumoniae	strain=46-16		latest	Complete Genome	Major	Full	2020-07-13	ASM1340875v1	University Campus Bio-medico of Rome	GCA_013408755.1	identical	https://ftp.ncbi.nlm.nih.gov/genomes/all/GCF/013/408/755/GCF_013408755.1_ASM1340875v1			na
GCF_013409055.1	PRJNA224116	SAMN12109786		na	573	573	Klebsiella pneumoniae	strain=5-16		latest	Complete Genome	Major	Full	2020-07-13	ASM1340905v1	University Campus Bio-medico of Rome	GCA_013409055.1	identical	https://ftp.ncbi.nlm.nih.gov/genomes/all/GCF/013/409/055/GCF_013409055.1_ASM1340905v1			na
GCF_013416035.1	PRJNA224116	SAMN14168398		na	573	573	Klebsiella pneumoniae	strain=11KM256		latest	Complete Genome	Major	Full	2020-07-15	ASM1341603v1	University of Bern	GCA_013416035.1	identical	https://ftp.ncbi.nlm.nih.gov/genomes/all/GCF/013/416/035/GCF_013416035.1_ASM1341603v1			na
GCF_013416055.1	PRJNA224116	SAMN14168397		na	573	573	Klebsiella pneumoniae	strain=06KM907		latest	Complete Genome	Major	Full	2020-07-15	ASM1341605v1	University of Bern	GCA_013416055.1	identical	https://ftp.ncbi.nlm.nih.gov/genomes/all/GCF/013/416/055/GCF_013416055.1_ASM1341605v1			na
GCF_013416085.1	PRJNA224116	SAMN14333445		na	573	573	Klebsiella pneumoniae	strain=19KM267		latest	Complete Genome	Major	Full	2020-07-15	ASM1341608v1	University of Bern	GCA_013416085.1	identical	https://ftp.ncbi.nlm.nih.gov/genomes/all/GCF/013/416/085/GCF_013416085.1_ASM1341608v1			na
GCF_013416125.1	PRJNA224116	SAMN14333447		na	573	573	Klebsiella pneumoniae	strain=19KM1109		latest	Complete Genome	Major	Full	2020-07-15	ASM1341612v1	University of Bern	GCA_013416125.1	identical	https://ftp.ncbi.nlm.nih.gov/genomes/all/GCF/013/416/125/GCF_013416125.1_ASM1341612v1			na
GCF_013423825.1	PRJNA224116	SAMN15511588		na	573	573	Klebsiella pneumoniae	strain=ZZW20		latest	Complete Genome	Major	Full	2020-07-19	ASM1342382v1	South China Agricultural University	GCA_013423825.1	identical	https://ftp.ncbi.nlm.nih.gov/genomes/all/GCF/013/423/825/GCF_013423825.1_ASM1342382v1			na
GCF_013611495.1	PRJNA224116	SAMN15148624		na	573	573	Klebsiella pneumoniae	strain=RHBSTW-00472		latest	Complete Genome	Major	Full	2020-07-24	ASM1361149v1	The REHAB Consortium	GCA_013611495.1	identical	https://ftp.ncbi.nlm.nih.gov/genomes/all/GCF/013/611/495/GCF_013611495.1_ASM1361149v1			na
GCF_013694425.1	PRJNA224116	SAMN15578211		na	573	573	Klebsiella pneumoniae	strain=Kp46564		latest	Complete Genome	Major	Full	2020-07-26	ASM1369442v1	Hackensack-Meridian Health Center for Discovery and Innovation	GCA_013694425.1	identical	https://ftp.ncbi.nlm.nih.gov/genomes/all/GCF/013/694/425/GCF_013694425.1_ASM1369442v1			na
GCF_013704985.1	PRJNA224116	SAMN15148656		na	573	573	Klebsiella pneumoniae	strain=RHBSTW-00574		latest	Complete Genome	Major	Full	2020-07-24	ASM1370498v1	The REHAB Consortium	GCA_013704985.1	identical	https://ftp.ncbi.nlm.nih.gov/genomes/all/GCF/013/704/985/GCF_013704985.1_ASM1370498v1			na
GCF_013724605.1	PRJNA224116	SAMN15148755		na	573	573	Klebsiella pneumoniae	strain=RHBSTW-00973		latest	Complete Genome	Major	Full	2020-07-27	ASM1372460v1	The REHAB Consortium	GCA_013724605.1	identical	https://ftp.ncbi.nlm.nih.gov/genomes/all/GCF/013/724/605/GCF_013724605.1_ASM1372460v1			na
GCF_013730675.1	PRJNA224116	SAMN15148715		na	573	573	Klebsiella pneumoniae	strain=RHBSTW-00852		latest	Complete Genome	Major	Full	2020-07-27	ASM1373067v1	The REHAB Consortium	GCA_013730675.1	identical	https://ftp.ncbi.nlm.nih.gov/genomes/all/GCF/013/730/675/GCF_013730675.1_ASM1373067v1			na
GCF_013731305.1	PRJNA224116	SAMN15148711		na	573	573	Klebsiella pneumoniae	strain=RHBSTW-00843		latest	Complete Genome	Major	Full	2020-07-27	ASM1373130v1	The REHAB Consortium	GCA_013731305.1	identical	https://ftp.ncbi.nlm.nih.gov/genomes/all/GCF/013/731/305/GCF_013731305.1_ASM1373130v1			na
GCF_013731735.1	PRJNA224116	SAMN15148709		na	573	573	Klebsiella pneumoniae	strain=RHBSTW-00832		latest	Complete Genome	Major	Full	2020-07-27	ASM1373173v1	The REHAB Consortium	GCA_013731735.1	identical	https://ftp.ncbi.nlm.nih.gov/genomes/all/GCF/013/731/735/GCF_013731735.1_ASM1373173v1			na
GCF_013735155.1	PRJNA224116	SAMN15148664		na	573	573	Klebsiella pneumoniae	strain=RHBSTW-00610		latest	Complete Genome	Major	Full	2020-07-27	ASM1373515v1	The REHAB Consortium	GCA_013735155.1	identical	https://ftp.ncbi.nlm.nih.gov/genomes/all/GCF/013/735/155/GCF_013735155.1_ASM1373515v1			na
GCF_013735895.1	PRJNA224116	SAMN15148644		na	573	573	Klebsiella pneumoniae	strain=RHBSTW-00515		latest	Complete Genome	Major	Full	2020-07-27	ASM1373589v1	The REHAB Consortium	GCA_013735895.1	identical	https://ftp.ncbi.nlm.nih.gov/genomes/all/GCF/013/735/895/GCF_013735895.1_ASM1373589v1			na
GCF_013736155.1	PRJNA224116	SAMN15148642		na	573	573	Klebsiella pneumoniae	strain=RHBSTW-00510		latest	Complete Genome	Major	Full	2020-07-27	ASM1373615v1	The REHAB Consortium	GCA_013736155.1	identical	https://ftp.ncbi.nlm.nih.gov/genomes/all/GCF/013/736/155/GCF_013736155.1_ASM1373615v1			na
GCF_013745295.1	PRJNA224116	SAMN15148699		na	573	573	Klebsiella pneumoniae	strain=RHBSTW-00807		latest	Complete Genome	Major	Full	2020-07-27	ASM1374529v1	The REHAB Consortium	GCA_013745295.1	identical	https://ftp.ncbi.nlm.nih.gov/genomes/all/GCF/013/745/295/GCF_013745295.1_ASM1374529v1			na
GCF_013782105.1	PRJNA224116	SAMN15148764		na	573	573	Klebsiella pneumoniae	strain=RHBSTW-00995		latest	Complete Genome	Major	Full	2020-07-28	ASM1378210v1	The REHAB Consortium	GCA_013782105.1	identical	https://ftp.ncbi.nlm.nih.gov/genomes/all/GCF/013/782/105/GCF_013782105.1_ASM1378210v1			na
GCF_013783245.1	PRJNA224116	SAMN15148760		na	573	573	Klebsiella pneumoniae	strain=RHBSTW-00982		latest	Complete Genome	Major	Full	2020-07-28	ASM1378324v1	The REHAB Consortium	GCA_013783245.1	identical	https://ftp.ncbi.nlm.nih.gov/genomes/all/GCF/013/783/245/GCF_013783245.1_ASM1378324v1			na
GCF_013792545.1	PRJNA224116	SAMN15148492		na	573	573	Klebsiella pneumoniae	strain=RHBSTW-00113		latest	Complete Genome	Major	Full	2020-07-28	ASM1379254v1	The REHAB Consortium	GCA_013792545.1	identical	https://ftp.ncbi.nlm.nih.gov/genomes/all/GCF/013/792/545/GCF_013792545.1_ASM1379254v1			na
GCF_013796245.1	PRJNA224116	SAMN15148468		na	573	573	Klebsiella pneumoniae	strain=RHBSTW-00066		latest	Complete Genome	Major	Full	2020-07-28	ASM1379624v1	The REHAB Consortium	GCA_013796245.1	identical	https://ftp.ncbi.nlm.nih.gov/genomes/all/GCF/013/796/245/GCF_013796245.1_ASM1379624v1			na
GCF_013796485.1	PRJNA224116	SAMN15148466		na	573	573	Klebsiella pneumoniae	strain=RHBSTW-00062		latest	Complete Genome	Major	Full	2020-07-28	ASM1379648v1	The REHAB Consortium	GCA_013796485.1	identical	https://ftp.ncbi.nlm.nih.gov/genomes/all/GCF/013/796/485/GCF_013796485.1_ASM1379648v1			na
GCF_013811445.1	PRJNA224116	SAMN15148399		na	573	573	Klebsiella pneumoniae	strain=RHB39-C10		latest	Complete Genome	Major	Full	2020-07-28	ASM1381144v1	The REHAB Consortium	GCA_013811445.1	identical	https://ftp.ncbi.nlm.nih.gov/genomes/all/GCF/013/811/445/GCF_013811445.1_ASM1381144v1			na
GCF_013811845.1	PRJNA224116	SAMN15148398		na	573	573	Klebsiella pneumoniae	strain=RHB39-C09		latest	Complete Genome	Major	Full	2020-07-28	ASM1381184v1	The REHAB Consortium	GCA_013811845.1	identical	https://ftp.ncbi.nlm.nih.gov/genomes/all/GCF/013/811/845/GCF_013811845.1_ASM1381184v1			na
GCF_013813035.1	PRJNA224116	SAMN15148385		na	573	573	Klebsiella pneumoniae	strain=RHB38-C06		latest	Complete Genome	Major	Full	2020-07-28	ASM1381303v1	The REHAB Consortium	GCA_013813035.1	identical	https://ftp.ncbi.nlm.nih.gov/genomes/all/GCF/013/813/035/GCF_013813035.1_ASM1381303v1			na
GCF_013834745.1	PRJNA224116	SAMN15148246		na	573	573	Klebsiella pneumoniae	strain=RHB26-C08		latest	Complete Genome	Major	Full	2020-07-28	ASM1383474v1	The REHAB Consortium	GCA_013834745.1	identical	https://ftp.ncbi.nlm.nih.gov/genomes/all/GCF/013/834/745/GCF_013834745.1_ASM1383474v1			na
GCF_013895695.1	PRJNA224116	SAMN15148140		na	573	573	Klebsiella pneumoniae	strain=RHB16-C24		latest	Complete Genome	Major	Full	2020-07-29	ASM1389569v1	The REHAB Consortium	GCA_013895695.1	identical	https://ftp.ncbi.nlm.nih.gov/genomes/all/GCF/013/895/695/GCF_013895695.1_ASM1389569v1			na
GCF_014041505.2	PRJNA224116	SAMN15649164		na	573	573	Klebsiella pneumoniae	strain=WCHKP090374		latest	Complete Genome	Major	Full	2021-01-07	ASM1404150v2	West China Hospital, Sichuan University	GCA_014041505.2	identical	https://ftp.ncbi.nlm.nih.gov/genomes/all/GCF/014/041/505/GCF_014041505.2_ASM1404150v2			na
GCF_014041735.2	PRJNA224116	SAMN15649152		na	573	573	Klebsiella pneumoniae	strain=WCHKP090357		latest	Complete Genome	Major	Full	2021-01-07	ASM1404173v2	West China Hospital, Sichuan University	GCA_014041735.2	identical	https://ftp.ncbi.nlm.nih.gov/genomes/all/GCF/014/041/735/GCF_014041735.2_ASM1404173v2			na
GCF_014041845.2	PRJNA224116	SAMN15649146		na	573	573	Klebsiella pneumoniae	strain=WCHKP090329		latest	Complete Genome	Major	Full	2021-01-07	ASM1404184v2	West China Hospital, Sichuan University	GCA_014041845.2	identical	https://ftp.ncbi.nlm.nih.gov/genomes/all/GCF/014/041/845/GCF_014041845.2_ASM1404184v2			na
GCF_014123345.1	PRJNA224116	SAMN15694293		na	72407	573	Klebsiella pneumoniae subsp. pneumoniae	strain=KP18069		latest	Complete Genome	Major	Full	2020-08-10	ASM1412334v1	Lishui Hospital, Zhejiang University School of Medicine	GCA_014123345.1	identical	https://ftp.ncbi.nlm.nih.gov/genomes/all/GCF/014/123/345/GCF_014123345.1_ASM1412334v1			na
GCF_014168655.1	PRJNA224116	SAMD00194355		na	573	573	Klebsiella pneumoniae	strain=WP2-W18-ESBL-06		latest	Complete Genome	Major	Full	2020-07-21	ASM1416865v1	Laboratory of Bacterial Genomics, Pathogen Genomics Center, National Institute of Infectious Diseases	GCA_014168655.1	identical	https://ftp.ncbi.nlm.nih.gov/genomes/all/GCF/014/168/655/GCF_014168655.1_ASM1416865v1			na
GCF_014169335.1	PRJNA224116	SAMD00194529		na	573	573	Klebsiella pneumoniae	strain=WP5-S18-ESBL-02		latest	Complete Genome	Major	Full	2020-07-21	ASM1416933v1	Laboratory of Bacterial Genomics, Pathogen Genomics Center, National Institute of Infectious Diseases	GCA_014169335.1	identical	https://ftp.ncbi.nlm.nih.gov/genomes/all/GCF/014/169/335/GCF_014169335.1_ASM1416933v1			na
GCF_014170015.1	PRJNA224116	SAMN15086847		na	573	573	Klebsiella pneumoniae	strain=IDR1800050501-01-02		latest	Complete Genome	Major	Full	2020-08-12	ASM1417001v1	Wadsworth Center, New York State Department of Health	GCA_014170015.1	identical	https://ftp.ncbi.nlm.nih.gov/genomes/all/GCF/014/170/015/GCF_014170015.1_ASM1417001v1			na
GCF_014189335.1	PRJNA224116	SAMN11506009		na	573	573	Klebsiella pneumoniae	strain=N16-03892		latest	Complete Genome	Major	Full	2020-08-14	ASM1418933v1	Public Health Agency of Canada	GCA_014189335.1	identical	https://ftp.ncbi.nlm.nih.gov/genomes/all/GCF/014/189/335/GCF_014189335.1_ASM1418933v1			na
GCF_014304835.1	PRJNA224116	SAMN15816123		na	573	573	Klebsiella pneumoniae	strain=ent1077		latest	Complete Genome	Major	Full	2020-08-26	ASM1430483v1	National University of Singapore	GCA_014304835.1	identical	https://ftp.ncbi.nlm.nih.gov/genomes/all/GCF/014/304/835/GCF_014304835.1_ASM1430483v1			na
GCF_014361115.1	PRJNA224116	SAMN15903654		na	573	573	Klebsiella pneumoniae	strain=KP120		latest	Complete Genome	Major	Full	2020-09-01	ASM1436111v1	Huashan Hospital, Fudan University	GCA_014361115.1	identical	https://ftp.ncbi.nlm.nih.gov/genomes/all/GCF/014/361/115/GCF_014361115.1_ASM1436111v1			na
GCF_014495765.1	PRJNA224116	SAMN15946737		na	573	573	Klebsiella pneumoniae	strain=HKP0067		latest	Complete Genome	Major	Full	2020-09-09	ASM1449576v1	University of Cologne	GCA_014495765.1	identical	https://ftp.ncbi.nlm.nih.gov/genomes/all/GCF/014/495/765/GCF_014495765.1_ASM1449576v1			na
GCF_014495785.1	PRJNA224116	SAMN15946735		na	573	573	Klebsiella pneumoniae	strain=HKP0018		latest	Complete Genome	Major	Full	2020-09-09	ASM1449578v1	University of Cologne	GCA_014495785.1	identical	https://ftp.ncbi.nlm.nih.gov/genomes/all/GCF/014/495/785/GCF_014495785.1_ASM1449578v1			na
GCF_014524525.1	PRJNA224116	SAMN14770898		na	573	573	Klebsiella pneumoniae	strain=P35		latest	Complete Genome	Major	Full	2020-09-11	ASM1452452v1	Universidade Federal de Sao Paulo	GCA_014524525.1	identical	https://ftp.ncbi.nlm.nih.gov/genomes/all/GCF/014/524/525/GCF_014524525.1_ASM1452452v1			na
GCF_014764345.1	PRJNA224116	SAMN16093148		na	573	573	Klebsiella pneumoniae	strain=C39		latest	Complete Genome	Major	Full	2020-09-27	ASM1476434v1	YangZhou university	GCA_014764345.1	identical	https://ftp.ncbi.nlm.nih.gov/genomes/all/GCF/014/764/345/GCF_014764345.1_ASM1476434v1			na
GCF_014788765.1	PRJNA224116	SAMN16197931		na	573	573	Klebsiella pneumoniae	strain=C0674		latest	Complete Genome	Major	Full	2020-09-29	ASM1478876v1	The University of Texas Health Science Center at Houston	GCA_014788765.1	identical	https://ftp.ncbi.nlm.nih.gov/genomes/all/GCF/014/788/765/GCF_014788765.1_ASM1478876v1			na
GCF_014826045.1	PRJNA224116	SAMN11270035		na	573	573	Klebsiella pneumoniae	strain=NICU_2_P7		latest	Complete Genome	Major	Full	2020-09-30	ASM1482604v1	tel-aviv sourasky medical center	GCA_014826045.1	identical	https://ftp.ncbi.nlm.nih.gov/genomes/all/GCF/014/826/045/GCF_014826045.1_ASM1482604v1			na
GCF_014854815.1	PRJNA224116	SAMN09925542		na	573	573	Klebsiella pneumoniae	strain=GZ-1		latest	Complete Genome	Major	Full	2020-10-06	ASM1485481v1	Zhejiang University	GCA_014854815.1	identical	https://ftp.ncbi.nlm.nih.gov/genomes/all/GCF/014/854/815/GCF_014854815.1_ASM1485481v1			na
GCF_014883955.1	PRJNA224116	SAMN16246721		na	573	573	Klebsiella pneumoniae	strain=33Kpn12		latest	Complete Genome	Major	Full	2020-10-13	ASM1488395v1	Universidad El Bosque	GCA_014883955.1	identical	https://ftp.ncbi.nlm.nih.gov/genomes/all/GCF/014/883/955/GCF_014883955.1_ASM1488395v1			na
GCF_014905815.1	PRJNA224116	SAMD00237915		na	573	573	Klebsiella pneumoniae	strain=M941		latest	Complete Genome	Major	Full	2020-09-23	ASM1490581v1	Osaka University	GCA_014905815.1	identical	https://ftp.ncbi.nlm.nih.gov/genomes/all/GCF/014/905/815/GCF_014905815.1_ASM1490581v1			na
GCF_015022235.1	PRJNA224116	SAMN10107914		na	573	573	Klebsiella pneumoniae	strain=BTS		latest	Complete Genome	Major	Full	2021-01-07	ASM1502223v2	National Chung Cheng University	GCA_015022235.2	identical	https://ftp.ncbi.nlm.nih.gov/genomes/all/GCF/015/022/235/GCF_015022235.1_ASM1502223v2			na
GCF_015024285.2	PRJNA224116	SAMN13382600		na	573	573	Klebsiella pneumoniae	strain=2016-1400		latest	Complete Genome	Major	Full	2020-12-01	ASM1502428v2	IMR	GCA_015024285.2	identical	https://ftp.ncbi.nlm.nih.gov/genomes/all/GCF/015/024/285/GCF_015024285.2_ASM1502428v2			na
GCF_015074925.1	PRJNA224116	SAMN16386297		na	573	573	Klebsiella pneumoniae	strain=MAR14-456		latest	Complete Genome	Major	Full	2020-10-29	ASM1507492v1	Central Research Institute of Epidemiology	GCA_015074925.1	identical	https://ftp.ncbi.nlm.nih.gov/genomes/all/GCF/015/074/925/GCF_015074925.1_ASM1507492v1			na
GCF_015219805.1	PRJNA224116	SAMN16456586		na	573	573	Klebsiella pneumoniae	strain=HKU57		latest	Complete Genome	Major	Full	2020-11-03	ASM1521980v1	City University of Hong Kong	GCA_015219805.1	identical	https://ftp.ncbi.nlm.nih.gov/genomes/all/GCF/015/219/805/GCF_015219805.1_ASM1521980v1			na
GCF_015238555.1	PRJNA224116	SAMN16418109		na	573	573	Klebsiella pneumoniae	strain=KP19-3023		latest	Complete Genome	Major	Full	2020-11-05	ASM1523855v1	Zhengzhou University	GCA_015238555.1	identical	https://ftp.ncbi.nlm.nih.gov/genomes/all/GCF/015/238/555/GCF_015238555.1_ASM1523855v1			na
GCF_015238655.1	PRJNA224116	SAMN14411776		na	573	573	Klebsiella pneumoniae	strain=ZRKP04		latest	Complete Genome	Major	Full	2020-11-05	ASM1523865v1	GensKey Gene Technology Co. Ltd.	GCA_015238655.1	identical	https://ftp.ncbi.nlm.nih.gov/genomes/all/GCF/015/238/655/GCF_015238655.1_ASM1523865v1			na
GCF_015239135.1	PRJNA224116	SAMN14411774		na	573	573	Klebsiella pneumoniae	strain=ZRKP02		latest	Complete Genome	Major	Full	2020-11-05	ASM1523913v1	GensKey Gene Technology Co. Ltd.	GCA_015239135.1	identical	https://ftp.ncbi.nlm.nih.gov/genomes/all/GCF/015/239/135/GCF_015239135.1_ASM1523913v1			na
GCF_015239295.1	PRJNA224116	SAMN14411773		na	573	573	Klebsiella pneumoniae	strain=ZRKP01		latest	Complete Genome	Major	Full	2020-11-05	ASM1523929v1	GensKey Gene Technology Co. Ltd.	GCA_015239295.1	identical	https://ftp.ncbi.nlm.nih.gov/genomes/all/GCF/015/239/295/GCF_015239295.1_ASM1523929v1			na
GCF_015243235.1	PRJNA224116	SAMN16451036		na	573	573	Klebsiella pneumoniae	strain=FRPDR		latest	Complete Genome	Major	Full	2020-11-05	ASM1524323v1	University of Science and Technology of China	GCA_015243235.1	identical	https://ftp.ncbi.nlm.nih.gov/genomes/all/GCF/015/243/235/GCF_015243235.1_ASM1524323v1			na
GCF_015277915.1	PRJNA224116	SAMN16539444		na	573	573	Klebsiella pneumoniae	strain=M1026-3Ar		latest	Complete Genome	Major	Full	2020-11-08	ASM1527791v1	microbial pathogenic ecology group	GCA_015277915.1	identical	https://ftp.ncbi.nlm.nih.gov/genomes/all/GCF/015/277/915/GCF_015277915.1_ASM1527791v1			na
GCF_015277935.1	PRJNA224116	SAMN16539436		na	573	573	Klebsiella pneumoniae	strain=N1059-5At		latest	Complete Genome	Major	Full	2020-11-08	ASM1527793v1	microbial pathogenic ecology group	GCA_015277935.1	identical	https://ftp.ncbi.nlm.nih.gov/genomes/all/GCF/015/277/935/GCF_015277935.1_ASM1527793v1			na
GCF_015277955.1	PRJNA224116	SAMN16539308		na	573	573	Klebsiella pneumoniae	strain=M1023-4Ar		latest	Complete Genome	Major	Full	2020-11-08	ASM1527795v1	microbial pathogenic ecology group	GCA_015277955.1	identical	https://ftp.ncbi.nlm.nih.gov/genomes/all/GCF/015/277/955/GCF_015277955.1_ASM1527795v1			na
GCF_015277995.1	PRJNA224116	SAMN16539459		na	573	573	Klebsiella pneumoniae	strain=S130-1		latest	Complete Genome	Major	Full	2020-11-08	ASM1527799v1	microbial pathogenic ecology group	GCA_015277995.1	identical	https://ftp.ncbi.nlm.nih.gov/genomes/all/GCF/015/277/995/GCF_015277995.1_ASM1527799v1			na
GCF_015278055.1	PRJNA224116	SAMN16584924		na	573	573	Klebsiella pneumoniae	strain=S141		latest	Complete Genome	Major	Full	2020-11-08	ASM1527805v1	microbial pathogenic ecology group	GCA_015278055.1	identical	https://ftp.ncbi.nlm.nih.gov/genomes/all/GCF/015/278/055/GCF_015278055.1_ASM1527805v1			na
GCF_015278095.1	PRJNA224116	SAMN16539551		na	573	573	Klebsiella pneumoniae	strain=S90-2		latest	Complete Genome	Major	Full	2020-11-08	ASM1527809v1	microbial pathogenic ecology group	GCA_015278095.1	identical	https://ftp.ncbi.nlm.nih.gov/genomes/all/GCF/015/278/095/GCF_015278095.1_ASM1527809v1			na
GCF_015283885.1	PRJNA224116	SAMN16560603		na	573	573	Klebsiella pneumoniae	strain=BS361-1		latest	Complete Genome	Major	Full	2020-11-09	ASM1528388v1	microbial pathogenic ecology group	GCA_015283885.1	identical	https://ftp.ncbi.nlm.nih.gov/genomes/all/GCF/015/283/885/GCF_015283885.1_ASM1528388v1			na
GCF_015284665.1	PRJNA224116	SAMN16560600		na	573	573	Klebsiella pneumoniae	strain=BS433-2		latest	Complete Genome	Major	Full	2020-11-09	ASM1528466v1	microbial pathogenic ecology group	GCA_015284665.1	identical	https://ftp.ncbi.nlm.nih.gov/genomes/all/GCF/015/284/665/GCF_015284665.1_ASM1528466v1			na
GCF_015284925.1	PRJNA224116	SAMN16560577		na	573	573	Klebsiella pneumoniae	strain=S183-1		latest	Complete Genome	Major	Full	2020-11-09	ASM1528492v1	microbial pathogenic ecology group	GCA_015284925.1	identical	https://ftp.ncbi.nlm.nih.gov/genomes/all/GCF/015/284/925/GCF_015284925.1_ASM1528492v1			na
GCF_015286225.1	PRJNA224116	SAMN16560592		na	573	573	Klebsiella pneumoniae	strain=BM327-1		latest	Complete Genome	Major	Full	2020-11-09	ASM1528622v1	microbial pathogenic ecology group	GCA_015286225.1	identical	https://ftp.ncbi.nlm.nih.gov/genomes/all/GCF/015/286/225/GCF_015286225.1_ASM1528622v1			na
GCF_015286445.1	PRJNA224116	SAMN16560591		na	573	573	Klebsiella pneumoniae	strain=M212-2		latest	Complete Genome	Major	Full	2020-11-09	ASM1528644v1	microbial pathogenic ecology group	GCA_015286445.1	identical	https://ftp.ncbi.nlm.nih.gov/genomes/all/GCF/015/286/445/GCF_015286445.1_ASM1528644v1			na
GCF_015287605.1	PRJNA224116	SAMN16560587		na	573	573	Klebsiella pneumoniae	strain=BM336-2-1		latest	Complete Genome	Major	Full	2020-11-09	ASM1528760v1	microbial pathogenic ecology group	GCA_015287605.1	identical	https://ftp.ncbi.nlm.nih.gov/genomes/all/GCF/015/287/605/GCF_015287605.1_ASM1528760v1			na
GCF_015288605.1	PRJNA224116	SAMN16560580		na	573	573	Klebsiella pneumoniae	strain=BM338-1		latest	Complete Genome	Major	Full	2020-11-09	ASM1528860v1	microbial pathogenic ecology group	GCA_015288605.1	identical	https://ftp.ncbi.nlm.nih.gov/genomes/all/GCF/015/288/605/GCF_015288605.1_ASM1528860v1			na
GCF_015289145.1	PRJNA224116	SAMN16560579		na	573	573	Klebsiella pneumoniae	strain=S210-3		latest	Complete Genome	Major	Full	2020-11-09	ASM1528914v1	microbial pathogenic ecology group	GCA_015289145.1	identical	https://ftp.ncbi.nlm.nih.gov/genomes/all/GCF/015/289/145/GCF_015289145.1_ASM1528914v1			na
GCF_015289545.1	PRJNA224116	SAMN16560573		na	573	573	Klebsiella pneumoniae	strain=BS326-3		latest	Complete Genome	Major	Full	2020-11-09	ASM1528954v1	microbial pathogenic ecology group	GCA_015289545.1	identical	https://ftp.ncbi.nlm.nih.gov/genomes/all/GCF/015/289/545/GCF_015289545.1_ASM1528954v1			na
GCF_015289985.1	PRJNA224116	SAMN16560571		na	573	573	Klebsiella pneumoniae	strain=BM343		latest	Complete Genome	Major	Full	2020-11-09	ASM1528998v1	microbial pathogenic ecology group	GCA_015289985.1	identical	https://ftp.ncbi.nlm.nih.gov/genomes/all/GCF/015/289/985/GCF_015289985.1_ASM1528998v1			na
GCF_015290145.1	PRJNA224116	SAMN16560572		na	573	573	Klebsiella pneumoniae	strain=BS317-1		latest	Complete Genome	Major	Full	2020-11-09	ASM1529014v1	microbial pathogenic ecology group	GCA_015290145.1	identical	https://ftp.ncbi.nlm.nih.gov/genomes/all/GCF/015/290/145/GCF_015290145.1_ASM1529014v1			na
GCF_015290925.1	PRJNA224116	SAMN16534235		na	573	573	Klebsiella pneumoniae	strain=S166-1		latest	Complete Genome	Major	Full	2020-11-09	ASM1529092v1	microbial pathogenic ecology group	GCA_015290925.1	identical	https://ftp.ncbi.nlm.nih.gov/genomes/all/GCF/015/290/925/GCF_015290925.1_ASM1529092v1			na
GCF_015338385.1	PRJNA224116	SAMN16539552		na	573	573	Klebsiella pneumoniae	strain=M911-1		latest	Complete Genome	Major	Full	2020-11-10	ASM1533838v1	microbial pathogenic ecology group	GCA_015338385.1	identical	https://ftp.ncbi.nlm.nih.gov/genomes/all/GCF/015/338/385/GCF_015338385.1_ASM1533838v1			na
GCF_015353095.1	PRJNA224116	SAMN16659219		na	573	573	Klebsiella pneumoniae	strain=19110124		latest	Complete Genome	Major	Full	2020-11-11	ASM1535309v1	Henan Agricultural University	GCA_015353095.1	identical	https://ftp.ncbi.nlm.nih.gov/genomes/all/GCF/015/353/095/GCF_015353095.1_ASM1535309v1			na
GCF_015355835.1	PRJNA224116	SAMN16561437		na	573	573	Klebsiella pneumoniae	strain=JX-CR-hvKP-12		latest	Complete Genome	Major	Full	2020-11-12	ASM1535583v1	First Affiliated Hospital of Nanchang University, Nanchang University	GCA_015355835.1	identical	https://ftp.ncbi.nlm.nih.gov/genomes/all/GCF/015/355/835/GCF_015355835.1_ASM1535583v1			na
GCF_015355875.1	PRJNA224116	SAMN16561435		na	573	573	Klebsiella pneumoniae	strain=JX-CR-hvKP-10		latest	Complete Genome	Major	Full	2020-11-12	ASM1535587v1	First Affiliated Hospital of Nanchang University, Nanchang University	GCA_015355875.1	identical	https://ftp.ncbi.nlm.nih.gov/genomes/all/GCF/015/355/875/GCF_015355875.1_ASM1535587v1			na
GCF_015355895.1	PRJNA224116	SAMN16561434		na	573	573	Klebsiella pneumoniae	strain=JX-CR-hvKP-9		latest	Complete Genome	Major	Full	2020-11-12	ASM1535589v1	First Affiliated Hospital of Nanchang University, Nanchang University	GCA_015355895.1	identical	https://ftp.ncbi.nlm.nih.gov/genomes/all/GCF/015/355/895/GCF_015355895.1_ASM1535589v1			na
GCF_015355915.1	PRJNA224116	SAMN16561430		na	573	573	Klebsiella pneumoniae	strain=JX-CR-hvKP-7		latest	Complete Genome	Major	Full	2020-11-12	ASM1535591v1	First Affiliated Hospital of Nanchang University, Nanchang University	GCA_015355915.1	identical	https://ftp.ncbi.nlm.nih.gov/genomes/all/GCF/015/355/915/GCF_015355915.1_ASM1535591v1			na
GCF_015355955.1	PRJNA224116	SAMN16561429		na	573	573	Klebsiella pneumoniae	strain=JX-CR-hvKP-6		latest	Complete Genome	Major	Full	2020-11-12	ASM1535595v1	First Affiliated Hospital of Nanchang University, Nanchang University	GCA_015355955.1	identical	https://ftp.ncbi.nlm.nih.gov/genomes/all/GCF/015/355/955/GCF_015355955.1_ASM1535595v1			na
GCF_015355975.1	PRJNA224116	SAMN16561285		na	573	573	Klebsiella pneumoniae	strain=JX-CR-hvKP-5		latest	Complete Genome	Major	Full	2020-11-12	ASM1535597v1	First Affiliated Hospital of Nanchang University, Nanchang University	GCA_015355975.1	identical	https://ftp.ncbi.nlm.nih.gov/genomes/all/GCF/015/355/975/GCF_015355975.1_ASM1535597v1			na
GCF_015355995.1	PRJNA224116	SAMN16561284		na	573	573	Klebsiella pneumoniae	strain=JX-CR-hvKP-4		latest	Complete Genome	Major	Full	2020-11-12	ASM1535599v1	First Affiliated Hospital of Nanchang University, Nanchang University	GCA_015355995.1	identical	https://ftp.ncbi.nlm.nih.gov/genomes/all/GCF/015/355/995/GCF_015355995.1_ASM1535599v1			na
GCF_015356035.1	PRJNA224116	SAMN16561282		na	573	573	Klebsiella pneumoniae	strain=JX-CR-hvKP-2		latest	Complete Genome	Major	Full	2020-11-12	ASM1535603v1	First Affiliated Hospital of Nanchang University, Nanchang University	GCA_015356035.1	identical	https://ftp.ncbi.nlm.nih.gov/genomes/all/GCF/015/356/035/GCF_015356035.1_ASM1535603v1			na
GCF_015356055.1	PRJNA224116	SAMN16561274		na	573	573	Klebsiella pneumoniae	strain=JX-CR-hvKP-1		latest	Complete Genome	Major	Full	2020-11-12	ASM1535605v1	First Affiliated Hospital of Nanchang University, Nanchang University	GCA_015356055.1	identical	https://ftp.ncbi.nlm.nih.gov/genomes/all/GCF/015/356/055/GCF_015356055.1_ASM1535605v1			na
GCF_015694065.1	PRJNA224116	SAMN16685805		na	573	573	Klebsiella pneumoniae	strain=KPN110		latest	Complete Genome	Major	Full	2020-11-29	ASM1569406v1	Monash University	GCA_015694065.1	identical	https://ftp.ncbi.nlm.nih.gov/genomes/all/GCF/015/694/065/GCF_015694065.1_ASM1569406v1			na
GCF_015774895.1	PRJNA224116	SAMN16951197		na	573	573	Klebsiella pneumoniae	strain=ZG2017CW 1-1-1		latest	Complete Genome	Major	Full	2020-12-07	ASM1577489v1	College of Veterinary Medicine,Northwest A&F University	GCA_015774895.1	identical	https://ftp.ncbi.nlm.nih.gov/genomes/all/GCF/015/774/895/GCF_015774895.1_ASM1577489v1			na
GCF_015774955.1	PRJNA224116	SAMN16951199		na	573	573	Klebsiella pneumoniae	strain=ZG2017CW4-4-2		latest	Complete Genome	Major	Full	2020-12-07	ASM1577495v1	College of Veterinary Medicine,Northwest A&F University	GCA_015774955.1	identical	https://ftp.ncbi.nlm.nih.gov/genomes/all/GCF/015/774/955/GCF_015774955.1_ASM1577495v1			na
GCF_015775135.1	PRJNA224116	SAMN16951198		na	573	573	Klebsiella pneumoniae	strain=ZG2017CW4-4-1-2		latest	Complete Genome	Major	Full	2020-12-07	ASM1577513v1	College of Veterinary Medicine,Northwest A&F University	GCA_015775135.1	identical	https://ftp.ncbi.nlm.nih.gov/genomes/all/GCF/015/775/135/GCF_015775135.1_ASM1577513v1			na
GCF_015832035.1	PRJNA224116	SAMN16950524		na	573	573	Klebsiella pneumoniae	strain=KPNSP-1		latest	Complete Genome	Major	Full	2020-12-08	ASM1583203v1	Beijing Union University	GCA_015832035.1	identical	https://ftp.ncbi.nlm.nih.gov/genomes/all/GCF/015/832/035/GCF_015832035.1_ASM1583203v1			na
GCF_015910145.1	PRJNA224116	SAMN13747524		na	573	573	Klebsiella pneumoniae	strain=Kpn-14		latest	Complete Genome	Major	Full	2020-12-10	ASM1591014v1	Public Health Ontario	GCA_015910145.1	identical	https://ftp.ncbi.nlm.nih.gov/genomes/all/GCF/015/910/145/GCF_015910145.1_ASM1591014v1			na
GCF_015910165.1	PRJNA224116	SAMN13747523		na	573	573	Klebsiella pneumoniae	strain=Kpn-13		latest	Complete Genome	Major	Full	2020-12-10	ASM1591016v1	Public Health Ontario	GCA_015910165.1	identical	https://ftp.ncbi.nlm.nih.gov/genomes/all/GCF/015/910/165/GCF_015910165.1_ASM1591016v1			na
GCF_015992285.1	PRJNA224116	SAMN16872507		na	573	573	Klebsiella pneumoniae	strain=Magic conch shell		latest	Complete Genome	Major	Full	2020-12-12	ASM1599228v1	National Chung Cheng University	GCA_015992285.1	identical	https://ftp.ncbi.nlm.nih.gov/genomes/all/GCF/015/992/285/GCF_015992285.1_ASM1599228v1			na
GCF_015992305.1	PRJNA224116	SAMN16872506		na	573	573	Klebsiella pneumoniae	strain=Gordon		latest	Complete Genome	Major	Full	2020-12-12	ASM1599230v1	National Chung Cheng University	GCA_015992305.1	identical	https://ftp.ncbi.nlm.nih.gov/genomes/all/GCF/015/992/305/GCF_015992305.1_ASM1599230v1			na
GCF_015992325.1	PRJNA224116	SAMN16872505		na	573	573	Klebsiella pneumoniae	strain=Olaf		latest	Complete Genome	Major	Full	2020-12-12	ASM1599232v1	National Chung Cheng University	GCA_015992325.1	identical	https://ftp.ncbi.nlm.nih.gov/genomes/all/GCF/015/992/325/GCF_015992325.1_ASM1599232v1			na
GCF_015992385.1	PRJNA224116	SAMN16872512		na	573	573	Klebsiella pneumoniae	strain=Mrs. Puff		latest	Complete Genome	Major	Full	2020-12-12	ASM1599238v1	National Chung Cheng University	GCA_015992385.1	identical	https://ftp.ncbi.nlm.nih.gov/genomes/all/GCF/015/992/385/GCF_015992385.1_ASM1599238v1			na
GCF_015992405.1	PRJNA224116	SAMN16872511		na	573	573	Klebsiella pneumoniae	strain=Patrick Star		latest	Complete Genome	Major	Full	2020-12-12	ASM1599240v1	National Chung Cheng University	GCA_015992405.1	identical	https://ftp.ncbi.nlm.nih.gov/genomes/all/GCF/015/992/405/GCF_015992405.1_ASM1599240v1			na
GCF_015992425.1	PRJNA224116	SAMN16872509		na	573	573	Klebsiella pneumoniae	strain=Ocean Ranger		latest	Complete Genome	Major	Full	2020-12-12	ASM1599242v1	National Chung Cheng University	GCA_015992425.1	identical	https://ftp.ncbi.nlm.nih.gov/genomes/all/GCF/015/992/425/GCF_015992425.1_ASM1599242v1			na
GCF_016066295.1	PRJNA224116	SAMN17016748		na	573	573	Klebsiella pneumoniae	strain=KpC11		latest	Complete Genome	Major	Full	2020-12-15	ASM1606629v1	University of Texas at Dallas	GCA_016066295.1	identical	https://ftp.ncbi.nlm.nih.gov/genomes/all/GCF/016/066/295/GCF_016066295.1_ASM1606629v1			na
GCF_016066475.1	PRJNA224116	SAMN17016747		na	573	573	Klebsiella pneumoniae	strain=KpC5		latest	Complete Genome	Major	Full	2020-12-15	ASM1606647v1	University of Texas at Dallas	GCA_016066475.1	identical	https://ftp.ncbi.nlm.nih.gov/genomes/all/GCF/016/066/475/GCF_016066475.1_ASM1606647v1			na
GCF_016067835.1	PRJNA224116	SAMN16872508		na	573	573	Klebsiella pneumoniae	strain=Beach Ranger		latest	Complete Genome	Major	Full	2020-12-15	ASM1606783v1	National Chung Cheng University	GCA_016067835.1	identical	https://ftp.ncbi.nlm.nih.gov/genomes/all/GCF/016/067/835/GCF_016067835.1_ASM1606783v1			na
GCF_016403065.1	PRJNA224116	SAMN17074909		na	573	573	Klebsiella pneumoniae	strain=CRKP52R		latest	Complete Genome	Major	Full	2020-12-26	ASM1640306v1	Zhejiang Provincial People's Hospital	GCA_016403065.1	identical	https://ftp.ncbi.nlm.nih.gov/genomes/all/GCF/016/403/065/GCF_016403065.1_ASM1640306v1			na
GCF_016403085.1	PRJNA224116	SAMN17074911		na	573	573	Klebsiella pneumoniae	strain=CRKP78R		latest	Complete Genome	Major	Full	2020-12-26	ASM1640308v1	Zhejiang Provincial People's Hospital	GCA_016403085.1	identical	https://ftp.ncbi.nlm.nih.gov/genomes/all/GCF/016/403/085/GCF_016403085.1_ASM1640308v1			na
GCF_016629585.1	PRJNA224116	SAMN07211281		na	573	573	Klebsiella pneumoniae	strain=KSB1_9A		latest	Complete Genome	Major	Full	2020-12-07	ASM1662958v1	SC	GCA_016629585.1	identical	https://ftp.ncbi.nlm.nih.gov/genomes/all/GCF/016/629/585/GCF_016629585.1_ASM1662958v1			na
GCF_016727425.1	PRJNA224116	SAMN16357245		na	573	573	Klebsiella pneumoniae	strain=FDAARGOS_1076		latest	Complete Genome	Major	Full	2021-01-20	ASM1672742v1	US Food and Drug Administration	GCA_016727425.1	identical	https://ftp.ncbi.nlm.nih.gov/genomes/all/GCF/016/727/425/GCF_016727425.1_ASM1672742v1			na
GCF_016772535.1	PRJNA224116	SAMN17348255		na	573	573	Klebsiella pneumoniae	strain=59493		latest	Complete Genome	Major	Full	2021-01-30	ASM1677253v1	Hackensack-Meridian Health Center for Discovery and Innovation	GCA_016772535.1	identical	https://ftp.ncbi.nlm.nih.gov/genomes/all/GCF/016/772/535/GCF_016772535.1_ASM1677253v1			na
GCF_016772555.1	PRJNA224116	SAMN17348254		na	573	573	Klebsiella pneumoniae	strain=45706		latest	Complete Genome	Major	Full	2021-01-30	ASM1677255v1	Hackensack-Meridian Health Center for Discovery and Innovation	GCA_016772555.1	identical	https://ftp.ncbi.nlm.nih.gov/genomes/all/GCF/016/772/555/GCF_016772555.1_ASM1677255v1			na
GCF_016772595.1	PRJNA224116	SAMN17348252		na	573	573	Klebsiella pneumoniae	strain=41968		latest	Complete Genome	Major	Full	2021-01-30	ASM1677259v1	Hackensack-Meridian Health Center for Discovery and Innovation	GCA_016772595.1	identical	https://ftp.ncbi.nlm.nih.gov/genomes/all/GCF/016/772/595/GCF_016772595.1_ASM1677259v1			na
GCF_016774435.1	PRJNA224116	SAMN17349264		na	72407	573	Klebsiella pneumoniae subsp. pneumoniae	strain=RJBSI76		latest	Complete Genome	Major	Full	2021-01-31	ASM1677443v1	Shanghai Jiao Tong University School of Medicine	GCA_016774435.1	identical	https://ftp.ncbi.nlm.nih.gov/genomes/all/GCF/016/774/435/GCF_016774435.1_ASM1677443v1			na
GCF_016774455.1	PRJNA224116	SAMN17349266		na	72407	573	Klebsiella pneumoniae subsp. pneumoniae	strain=RJBSI76-pV		latest	Complete Genome	Major	Full	2021-01-31	ASM1677445v1	Shanghai Jiao Tong University School of Medicine	GCA_016774455.1	identical	https://ftp.ncbi.nlm.nih.gov/genomes/all/GCF/016/774/455/GCF_016774455.1_ASM1677445v1			na
GCF_016780145.1	PRJNA224116	SAMN17373170		na	573	573	Klebsiella pneumoniae	strain=RIVM_C015043		latest	Complete Genome	Major	Full	2021-02-01	ASM1678014v1	Dutch CPE surveillance Study Group	GCA_016780145.1	identical	https://ftp.ncbi.nlm.nih.gov/genomes/all/GCF/016/780/145/GCF_016780145.1_ASM1678014v1			na
GCF_016800965.1	PRJNA224116	SAMN17506720		na	573	573	Klebsiella pneumoniae	strain=fekpn2511		latest	Complete Genome	Major	Full	2021-02-02	ASM1680096v1	The Second Affiliated Hospital, University of South China	GCA_016800965.1	identical	https://ftp.ncbi.nlm.nih.gov/genomes/all/GCF/016/800/965/GCF_016800965.1_ASM1680096v1			na
GCF_016801375.1	PRJNA224116	SAMN16246926		na	573	573	Klebsiella pneumoniae	strain=33Kpn22		latest	Complete Genome	Major	Full	2021-02-02	ASM1680137v1	Universidad El Bosque	GCA_016801375.1	identical	https://ftp.ncbi.nlm.nih.gov/genomes/all/GCF/016/801/375/GCF_016801375.1_ASM1680137v1			na
GCF_016812055.1	PRJNA224116	SAMN17372728		na	573	573	Klebsiella pneumoniae	strain=KPWX136		latest	Complete Genome	Major	Full	2021-02-07	ASM1681205v1	Southwest Medical University	GCA_016812055.1	identical	https://ftp.ncbi.nlm.nih.gov/genomes/all/GCF/016/812/055/GCF_016812055.1_ASM1681205v1			na
GCF_016864395.1	PRJNA224116	SAMN05928542		na	573	573	Klebsiella pneumoniae	strain=KP36M		latest	Complete Genome	Major	Full	2021-02-11	ASM1686439v1	National Cheng Kung University	GCA_016864395.1	identical	https://ftp.ncbi.nlm.nih.gov/genomes/all/GCF/016/864/395/GCF_016864395.1_ASM1686439v1			na
GCF_016903115.1	PRJNA224116	SAMN16357469		na	573	573	Klebsiella pneumoniae	strain=FDAARGOS_1327		latest	Complete Genome	Major	Full	2021-02-17	ASM1690311v1	US Food and Drug Administration	GCA_016903115.1	identical	https://ftp.ncbi.nlm.nih.gov/genomes/all/GCF/016/903/115/GCF_016903115.1_ASM1690311v1			na
GCF_016903195.1	PRJNA224116	SAMN16357447		na	573	573	Klebsiella pneumoniae	strain=FDAARGOS_1305		latest	Complete Genome	Major	Full	2021-02-17	ASM1690319v1	US Food and Drug Administration	GCA_016903195.1	identical	https://ftp.ncbi.nlm.nih.gov/genomes/all/GCF/016/903/195/GCF_016903195.1_ASM1690319v1			na
GCF_016903235.1	PRJNA224116	SAMN16357466		na	573	573	Klebsiella pneumoniae	strain=FDAARGOS_1324		latest	Complete Genome	Major	Full	2021-02-17	ASM1690323v1	US Food and Drug Administration	GCA_016903235.1	identical	https://ftp.ncbi.nlm.nih.gov/genomes/all/GCF/016/903/235/GCF_016903235.1_ASM1690323v1			na
GCF_016903255.1	PRJNA224116	SAMN16357453		na	573	573	Klebsiella pneumoniae	strain=FDAARGOS_1311		latest	Complete Genome	Major	Full	2021-02-17	ASM1690325v1	US Food and Drug Administration	GCA_016903255.1	identical	https://ftp.ncbi.nlm.nih.gov/genomes/all/GCF/016/903/255/GCF_016903255.1_ASM1690325v1			na
GCF_016903395.1	PRJNA224116	SAMN16357455		na	573	573	Klebsiella pneumoniae	strain=FDAARGOS_1313		latest	Complete Genome	Major	Full	2021-02-17	ASM1690339v1	US Food and Drug Administration	GCA_016903395.1	identical	https://ftp.ncbi.nlm.nih.gov/genomes/all/GCF/016/903/395/GCF_016903395.1_ASM1690339v1			na
GCF_016903455.1	PRJNA224116	SAMN16357460		na	573	573	Klebsiella pneumoniae	strain=FDAARGOS_1318		latest	Complete Genome	Major	Full	2021-02-17	ASM1690345v1	US Food and Drug Administration	GCA_016903455.1	identical	https://ftp.ncbi.nlm.nih.gov/genomes/all/GCF/016/903/455/GCF_016903455.1_ASM1690345v1			na
GCF_016903475.1	PRJNA224116	SAMN16357457		na	573	573	Klebsiella pneumoniae	strain=FDAARGOS_1315		latest	Complete Genome	Major	Full	2021-02-17	ASM1690347v1	US Food and Drug Administration	GCA_016903475.1	identical	https://ftp.ncbi.nlm.nih.gov/genomes/all/GCF/016/903/475/GCF_016903475.1_ASM1690347v1			na
GCF_016903515.1	PRJNA224116	SAMN16357472		na	573	573	Klebsiella pneumoniae	strain=FDAARGOS_1330		latest	Complete Genome	Major	Full	2021-02-17	ASM1690351v1	US Food and Drug Administration	GCA_016903515.1	identical	https://ftp.ncbi.nlm.nih.gov/genomes/all/GCF/016/903/515/GCF_016903515.1_ASM1690351v1			na
GCF_016903735.1	PRJNA224116	SAMN16357467		na	573	573	Klebsiella pneumoniae	strain=FDAARGOS_1325		latest	Complete Genome	Major	Full	2021-02-17	ASM1690373v1	US Food and Drug Administration	GCA_016903735.1	identical	https://ftp.ncbi.nlm.nih.gov/genomes/all/GCF/016/903/735/GCF_016903735.1_ASM1690373v1			na
GCF_016903755.1	PRJNA224116	SAMN16357459		na	573	573	Klebsiella pneumoniae	strain=FDAARGOS_1317		latest	Complete Genome	Major	Full	2021-02-17	ASM1690375v1	US Food and Drug Administration	GCA_016903755.1	identical	https://ftp.ncbi.nlm.nih.gov/genomes/all/GCF/016/903/755/GCF_016903755.1_ASM1690375v1			na
GCF_016903795.1	PRJNA224116	SAMN16357450		na	573	573	Klebsiella pneumoniae	strain=FDAARGOS_1308		latest	Complete Genome	Major	Full	2021-02-17	ASM1690379v1	US Food and Drug Administration	GCA_016903795.1	identical	https://ftp.ncbi.nlm.nih.gov/genomes/all/GCF/016/903/795/GCF_016903795.1_ASM1690379v1			na
GCF_016903875.1	PRJNA224116	SAMN16357471		na	573	573	Klebsiella pneumoniae	strain=FDAARGOS_1329		latest	Complete Genome	Major	Full	2021-02-17	ASM1690387v1	US Food and Drug Administration	GCA_016903875.1	identical	https://ftp.ncbi.nlm.nih.gov/genomes/all/GCF/016/903/875/GCF_016903875.1_ASM1690387v1			na
GCF_016903895.1	PRJNA224116	SAMN16357463		na	573	573	Klebsiella pneumoniae	strain=FDAARGOS_1321		latest	Complete Genome	Major	Full	2021-02-17	ASM1690389v1	US Food and Drug Administration	GCA_016903895.1	identical	https://ftp.ncbi.nlm.nih.gov/genomes/all/GCF/016/903/895/GCF_016903895.1_ASM1690389v1			na
GCF_016904035.1	PRJNA224116	SAMN16357464		na	573	573	Klebsiella pneumoniae	strain=FDAARGOS_1322		latest	Complete Genome	Major	Full	2021-02-17	ASM1690403v1	US Food and Drug Administration	GCA_016904035.1	identical	https://ftp.ncbi.nlm.nih.gov/genomes/all/GCF/016/904/035/GCF_016904035.1_ASM1690403v1			na
GCF_016904095.1	PRJNA224116	SAMN16357461		na	573	573	Klebsiella pneumoniae	strain=FDAARGOS_1319		latest	Complete Genome	Major	Full	2021-02-17	ASM1690409v1	US Food and Drug Administration	GCA_016904095.1	identical	https://ftp.ncbi.nlm.nih.gov/genomes/all/GCF/016/904/095/GCF_016904095.1_ASM1690409v1			na
GCF_016904275.1	PRJNA224116	SAMN16357470		na	573	573	Klebsiella pneumoniae	strain=FDAARGOS_1328		latest	Complete Genome	Major	Full	2021-02-17	ASM1690427v1	US Food and Drug Administration	GCA_016904275.1	identical	https://ftp.ncbi.nlm.nih.gov/genomes/all/GCF/016/904/275/GCF_016904275.1_ASM1690427v1			na
GCF_016904315.1	PRJNA224116	SAMN16357458		na	573	573	Klebsiella pneumoniae	strain=FDAARGOS_1316		latest	Complete Genome	Major	Full	2021-02-17	ASM1690431v1	US Food and Drug Administration	GCA_016904315.1	identical	https://ftp.ncbi.nlm.nih.gov/genomes/all/GCF/016/904/315/GCF_016904315.1_ASM1690431v1			na
GCF_016904415.1	PRJNA224116	SAMN16357456		na	573	573	Klebsiella pneumoniae	strain=FDAARGOS_1314		latest	Complete Genome	Major	Full	2021-02-17	ASM1690441v1	US Food and Drug Administration	GCA_016904415.1	identical	https://ftp.ncbi.nlm.nih.gov/genomes/all/GCF/016/904/415/GCF_016904415.1_ASM1690441v1			na
GCF_016904595.1	PRJNA224116	SAMN16357452		na	573	573	Klebsiella pneumoniae	strain=FDAARGOS_1310		latest	Complete Genome	Major	Full	2021-02-17	ASM1690459v1	US Food and Drug Administration	GCA_016904595.1	identical	https://ftp.ncbi.nlm.nih.gov/genomes/all/GCF/016/904/595/GCF_016904595.1_ASM1690459v1			na
GCF_016925215.1	PRJNA224116	SAMN17911762		na	573	573	Klebsiella pneumoniae	strain=B960		latest	Complete Genome	Major	Full	2021-02-24	ASM1692521v1	Christian Medical College	GCA_016925215.1	identical	https://ftp.ncbi.nlm.nih.gov/genomes/all/GCF/016/925/215/GCF_016925215.1_ASM1692521v1			na
GCF_016925235.1	PRJNA224116	SAMN17911845		na	573	573	Klebsiella pneumoniae	strain=B1347		latest	Complete Genome	Major	Full	2021-02-24	ASM1692523v1	Christian Medical College	GCA_016925235.1	identical	https://ftp.ncbi.nlm.nih.gov/genomes/all/GCF/016/925/235/GCF_016925235.1_ASM1692523v1			na
GCF_016925275.1	PRJNA224116	SAMN17911903		na	573	573	Klebsiella pneumoniae	strain=B3824		latest	Complete Genome	Major	Full	2021-02-24	ASM1692527v1	Christian Medical College	GCA_016925275.1	identical	https://ftp.ncbi.nlm.nih.gov/genomes/all/GCF/016/925/275/GCF_016925275.1_ASM1692527v1			na
GCF_016925315.1	PRJNA224116	SAMN17914336		na	573	573	Klebsiella pneumoniae	strain=B5617		latest	Complete Genome	Major	Full	2021-02-24	ASM1692531v1	Christian Medical College	GCA_016925315.1	identical	https://ftp.ncbi.nlm.nih.gov/genomes/all/GCF/016/925/315/GCF_016925315.1_ASM1692531v1			na
GCF_016925355.1	PRJNA224116	SAMN17915080		na	573	573	Klebsiella pneumoniae	strain=B12097		latest	Complete Genome	Major	Full	2021-02-24	ASM1692535v1	Christian Medical College	GCA_016925355.1	identical	https://ftp.ncbi.nlm.nih.gov/genomes/all/GCF/016/925/355/GCF_016925355.1_ASM1692535v1			na
GCF_016925375.1	PRJNA224116	SAMN17915099		na	573	573	Klebsiella pneumoniae	strain=B18064		latest	Complete Genome	Major	Full	2021-02-24	ASM1692537v1	Christian Medical College	GCA_016925375.1	identical	https://ftp.ncbi.nlm.nih.gov/genomes/all/GCF/016/925/375/GCF_016925375.1_ASM1692537v1			na
GCF_016925435.1	PRJNA224116	SAMN17915140		na	573	573	Klebsiella pneumoniae	strain=B28906		latest	Complete Genome	Major	Full	2021-02-24	ASM1692543v1	Christian Medical College	GCA_016925435.1	identical	https://ftp.ncbi.nlm.nih.gov/genomes/all/GCF/016/925/435/GCF_016925435.1_ASM1692543v1			na
GCF_016939535.1	PRJNA224116	SAMN16933269		na	573	573	Klebsiella pneumoniae	strain=KP47693		latest	Complete Genome	Major	Full	2021-02-25	ASM1693953v1	Charles University in Prague	GCA_016939535.1	identical	https://ftp.ncbi.nlm.nih.gov/genomes/all/GCF/016/939/535/GCF_016939535.1_ASM1693953v1			na
GCF_016939675.1	PRJNA224116	SAMN16933286		na	573	573	Klebsiella pneumoniae	strain=KP51069		latest	Complete Genome	Major	Full	2021-02-25	ASM1693967v1	Charles University in Prague	GCA_016939675.1	identical	https://ftp.ncbi.nlm.nih.gov/genomes/all/GCF/016/939/675/GCF_016939675.1_ASM1693967v1			na
GCF_016939755.1	PRJNA224116	SAMN16933298		na	573	573	Klebsiella pneumoniae	strain=KP52810		latest	Complete Genome	Major	Full	2021-02-25	ASM1693975v1	Charles University in Prague	GCA_016939755.1	identical	https://ftp.ncbi.nlm.nih.gov/genomes/all/GCF/016/939/755/GCF_016939755.1_ASM1693975v1			na
GCF_016939775.1	PRJNA224116	SAMN16933300		na	573	573	Klebsiella pneumoniae	strain=KP52813		latest	Complete Genome	Major	Full	2021-02-25	ASM1693977v1	Charles University in Prague	GCA_016939775.1	identical	https://ftp.ncbi.nlm.nih.gov/genomes/all/GCF/016/939/775/GCF_016939775.1_ASM1693977v1			na
GCF_016939815.1	PRJNA224116	SAMN16933304		na	573	573	Klebsiella pneumoniae	strain=KPA4411		latest	Complete Genome	Major	Full	2021-02-25	ASM1693981v1	Charles University in Prague	GCA_016939815.1	identical	https://ftp.ncbi.nlm.nih.gov/genomes/all/GCF/016/939/815/GCF_016939815.1_ASM1693981v1			na
GCF_017084505.1	PRJNA224116	SAMN17976248		na	573	573	Klebsiella pneumoniae	strain=JNQH116		latest	Complete Genome	Major	Full	2021-03-01	ASM1708450v1	The First Affiliated Hospital of Shandong First Medical University	GCA_017084505.1	identical	https://ftp.ncbi.nlm.nih.gov/genomes/all/GCF/017/084/505/GCF_017084505.1_ASM1708450v1			na
GCF_017086485.1	PRJNA224116	SAMN18017667		na	573	573	Klebsiella pneumoniae	strain=JS706		latest	Complete Genome	Major	Full	2021-03-01	ASM1708648v1	Shanghai Pulmonary Hospital	GCA_017086485.1	identical	https://ftp.ncbi.nlm.nih.gov/genomes/all/GCF/017/086/485/GCF_017086485.1_ASM1708648v1			na
GCF_017277455.1	PRJNA224116	SAMN17897699		na	573	573	Klebsiella pneumoniae	strain=IRQBAS102c		latest	Complete Genome	Major	Full	2021-03-07	ASM1727745v1	Al-Basrah University	GCA_017277455.1	identical	https://ftp.ncbi.nlm.nih.gov/genomes/all/GCF/017/277/455/GCF_017277455.1_ASM1727745v1			na
GCF_017310305.1	PRJNA224116	SAMN15676897		na	573	573	Klebsiella pneumoniae	strain=IR5065		latest	Complete Genome	Major	Full	2021-03-09	ASM1731030v1	Chinese PLA General Hospital	GCA_017310305.1	identical	https://ftp.ncbi.nlm.nih.gov/genomes/all/GCF/017/310/305/GCF_017310305.1_ASM1731030v1			na
GCF_017310325.1	PRJNA224116	SAMN15676890		na	573	573	Klebsiella pneumoniae	strain=IR5654		latest	Complete Genome	Major	Full	2021-03-09	ASM1731032v1	Chinese PLA General Hospital	GCA_017310325.1	identical	https://ftp.ncbi.nlm.nih.gov/genomes/all/GCF/017/310/325/GCF_017310325.1_ASM1731032v1			na
GCF_017310345.1	PRJNA224116	SAMN15676889		na	573	573	Klebsiella pneumoniae	strain=IR5726		latest	Complete Genome	Major	Full	2021-03-09	ASM1731034v1	Chinese PLA General Hospital	GCA_017310345.1	identical	https://ftp.ncbi.nlm.nih.gov/genomes/all/GCF/017/310/345/GCF_017310345.1_ASM1731034v1			na
GCF_017310385.1	PRJNA224116	SAMN15676887		na	573	573	Klebsiella pneumoniae	strain=LZK001		latest	Complete Genome	Major	Full	2021-03-09	ASM1731038v1	Chinese PLA General Hospital	GCA_017310385.1	identical	https://ftp.ncbi.nlm.nih.gov/genomes/all/GCF/017/310/385/GCF_017310385.1_ASM1731038v1			na
GCF_017310405.1	PRJNA224116	SAMN15676885		na	573	573	Klebsiella pneumoniae	strain=IR5755		latest	Complete Genome	Major	Full	2021-03-09	ASM1731040v1	Chinese PLA General Hospital	GCA_017310405.1	identical	https://ftp.ncbi.nlm.nih.gov/genomes/all/GCF/017/310/405/GCF_017310405.1_ASM1731040v1			na
GCF_017310425.1	PRJNA224116	SAMN15676882		na	573	573	Klebsiella pneumoniae	strain=IR5086		latest	Complete Genome	Major	Full	2021-03-09	ASM1731042v1	Chinese PLA General Hospital	GCA_017310425.1	identical	https://ftp.ncbi.nlm.nih.gov/genomes/all/GCF/017/310/425/GCF_017310425.1_ASM1731042v1			na
GCF_017315205.1	PRJNA224116	SAMN18106513		na	573	573	Klebsiella pneumoniae	strain=JS161205112		latest	Complete Genome	Major	Full	2021-03-10	ASM1731520v1	Jinshan Hospital, Shanghai Medical College, Fudan University	GCA_017315205.1	identical	https://ftp.ncbi.nlm.nih.gov/genomes/all/GCF/017/315/205/GCF_017315205.1_ASM1731520v1			na
GCF_017351975.1	PRJNA224116	SAMN18160617		na	573	573	Klebsiella pneumoniae	strain=C2244		latest	Complete Genome	Major	Full	2021-03-14	ASM1735197v1	Peking University People's Hospital	GCA_017351975.1	identical	https://ftp.ncbi.nlm.nih.gov/genomes/all/GCF/017/351/975/GCF_017351975.1_ASM1735197v1			na
GCF_017357925.1	PRJNA224116	SAMN18103692		na	573	573	Klebsiella pneumoniae	strain=wxc2020		latest	Complete Genome	Major	Full	2021-03-16	ASM1735792v1	Affiliated Cancer Hospital of Zheng Zhou University	GCA_017357925.1	identical	https://ftp.ncbi.nlm.nih.gov/genomes/all/GCF/017/357/925/GCF_017357925.1_ASM1735792v1			na
GCF_017742895.1	PRJNA224116	SAMN18478625		na	573	573	Klebsiella pneumoniae	strain=B33769		latest	Complete Genome	Major	Full	2021-04-04	ASM1774289v1	Christian Medical College	GCA_017742895.1	identical	https://ftp.ncbi.nlm.nih.gov/genomes/all/GCF/017/742/895/GCF_017742895.1_ASM1774289v1			na
GCF_017742915.1	PRJNA224116	SAMN18478563		na	573	573	Klebsiella pneumoniae	strain=B4650		latest	Complete Genome	Major	Full	2021-04-04	ASM1774291v1	Christian Medical College	GCA_017742915.1	identical	https://ftp.ncbi.nlm.nih.gov/genomes/all/GCF/017/742/915/GCF_017742915.1_ASM1774291v1			na
GCF_017742935.1	PRJNA224116	SAMN18478623		na	573	573	Klebsiella pneumoniae	strain=B32278		latest	Complete Genome	Major	Full	2021-04-04	ASM1774293v1	Christian Medical College	GCA_017742935.1	identical	https://ftp.ncbi.nlm.nih.gov/genomes/all/GCF/017/742/935/GCF_017742935.1_ASM1774293v1			na
GCF_017743095.1	PRJNA224116	SAMN18450111		na	573	573	Klebsiella pneumoniae	strain=KPN236		latest	Complete Genome	Major	Full	2021-04-04	ASM1774309v1	Guangdong Medical University	GCA_017743095.1	identical	https://ftp.ncbi.nlm.nih.gov/genomes/all/GCF/017/743/095/GCF_017743095.1_ASM1774309v1			na
GCF_017743115.1	PRJNA224116	SAMN18450112		na	573	573	Klebsiella pneumoniae	strain=KPN246		latest	Complete Genome	Major	Full	2021-04-04	ASM1774311v1	Guangdong Medical University	GCA_017743115.1	identical	https://ftp.ncbi.nlm.nih.gov/genomes/all/GCF/017/743/115/GCF_017743115.1_ASM1774311v1			na
GCF_017743135.1	PRJNA224116	SAMN18450113		na	573	573	Klebsiella pneumoniae	strain=KPN247		latest	Complete Genome	Major	Full	2021-04-04	ASM1774313v1	Guangdong Medical University	GCA_017743135.1	identical	https://ftp.ncbi.nlm.nih.gov/genomes/all/GCF/017/743/135/GCF_017743135.1_ASM1774313v1			na
GCF_017815715.1	PRJNA224116	SAMN18450110		na	573	573	Klebsiella pneumoniae	strain=KPN234		latest	Complete Genome	Major	Full	2021-04-07	ASM1781571v1	Guangdong Medical University	GCA_017815715.1	identical	https://ftp.ncbi.nlm.nih.gov/genomes/all/GCF/017/815/715/GCF_017815715.1_ASM1781571v1			na
GCF_017815795.1	PRJNA224116	SAMN14590646		na	573	573	Klebsiella pneumoniae	strain=M297-1		latest	Complete Genome	Major	Full	2021-04-07	ASM1781579v1	microbial pathogenic ecology group	GCA_017815795.1	identical	https://ftp.ncbi.nlm.nih.gov/genomes/all/GCF/017/815/795/GCF_017815795.1_ASM1781579v1			na
GCF_017894285.1	PRJNA224116	SAMN14897098		na	573	573	Klebsiella pneumoniae	strain=KP486		latest	Complete Genome	Major	Full	2021-04-09	ASM1789428v1	University of Wroclaw	GCA_017894285.1	identical	https://ftp.ncbi.nlm.nih.gov/genomes/all/GCF/017/894/285/GCF_017894285.1_ASM1789428v1			na
GCF_017916195.1	PRJNA224116	SAMN18594533		na	573	573	Klebsiella pneumoniae	strain=IRQBAS103c		latest	Complete Genome	Major	Full	2021-04-13	ASM1791619v1	Southern Technical University	GCA_017916195.1	identical	https://ftp.ncbi.nlm.nih.gov/genomes/all/GCF/017/916/195/GCF_017916195.1_ASM1791619v1			na
GCF_017916215.1	PRJNA224116	SAMN18603978		na	573	573	Klebsiella pneumoniae	strain=IRQBAS105c		latest	Complete Genome	Major	Full	2021-04-13	ASM1791621v1	Al-Basrah University	GCA_017916215.1	identical	https://ftp.ncbi.nlm.nih.gov/genomes/all/GCF/017/916/215/GCF_017916215.1_ASM1791621v1			na
GCF_018069685.1	PRJNA224116	SAMN18678957		na	573	573	Klebsiella pneumoniae	strain=KP2723		latest	Complete Genome	Major	Full	2021-04-18	ASM1806968v1	Wenzhou Medical University	GCA_018069685.1	identical	https://ftp.ncbi.nlm.nih.gov/genomes/all/GCF/018/069/685/GCF_018069685.1_ASM1806968v1			na
GCF_018075325.1	PRJNA224116	SAMN18696713		na	573	573	Klebsiella pneumoniae	strain=KP1878		latest	Complete Genome	Major	Full	2021-04-19	ASM1807532v1	Wenzhou Medical University	GCA_018075325.1	identical	https://ftp.ncbi.nlm.nih.gov/genomes/all/GCF/018/075/325/GCF_018075325.1_ASM1807532v1			na
GCF_018128445.1	PRJNA224116	SAMN17736023		na	573	573	Klebsiella pneumoniae	strain=3347684I		latest	Complete Genome	Major	Full	2021-04-22	ASM1812844v1	University of Bern	GCA_018128445.1	identical	https://ftp.ncbi.nlm.nih.gov/genomes/all/GCF/018/128/445/GCF_018128445.1_ASM1812844v1			na
GCF_018128465.1	PRJNA224116	SAMN17736022		na	573	573	Klebsiella pneumoniae	strain=3347689I		latest	Complete Genome	Major	Full	2021-04-22	ASM1812846v1	University of Bern	GCA_018128465.1	identical	https://ftp.ncbi.nlm.nih.gov/genomes/all/GCF/018/128/465/GCF_018128465.1_ASM1812846v1			na
GCF_018140905.1	PRJNA224116	SAMN18793569		na	573	573	Klebsiella pneumoniae	strain=SW1780		latest	Complete Genome	Major	Full	2021-04-27	ASM1814090v1	Southwest medical university	GCA_018140905.1	identical	https://ftp.ncbi.nlm.nih.gov/genomes/all/GCF/018/140/905/GCF_018140905.1_ASM1814090v1			na
GCF_018278725.1	PRJNA224116	SAMN18857597		na	573	573	Klebsiella pneumoniae	strain=IRQBAS106c-genome		latest	Complete Genome	Major	Full	2021-05-05	ASM1827872v1	Al-Basrah University	GCA_018278725.1	identical	https://ftp.ncbi.nlm.nih.gov/genomes/all/GCF/018/278/725/GCF_018278725.1_ASM1827872v1			na
GCF_018279185.1	PRJNA224116	SAMN13741660		na	573	573	Klebsiella pneumoniae	strain=Kpn 1693		latest	Complete Genome	Major	Full	2021-05-05	ASM1827918v1	Chinese Academy of Medical Sciences &Peking Union Medical College	GCA_018279185.1	identical	https://ftp.ncbi.nlm.nih.gov/genomes/all/GCF/018/279/185/GCF_018279185.1_ASM1827918v1			na
GCF_018283505.2	PRJNA224116	SAMN18913844		na	72407	573	Klebsiella pneumoniae subsp. pneumoniae	strain=MRSN752019		latest	Complete Genome	Major	Full	2021-10-12	ASM1828350v2	Walter Reed Army Institute of Research	GCA_018283505.2	identical	https://ftp.ncbi.nlm.nih.gov/genomes/all/GCF/018/283/505/GCF_018283505.2_ASM1828350v2			na
GCF_018310495.1	PRJNA224116	SAMN18913859		na	72407	573	Klebsiella pneumoniae subsp. pneumoniae	strain=MRSN752165		latest	Complete Genome	Major	Full	2021-05-09	ASM1831049v1	Walter Reed Army Institute of Research	GCA_018310495.1	identical	https://ftp.ncbi.nlm.nih.gov/genomes/all/GCF/018/310/495/GCF_018310495.1_ASM1831049v1			na
GCF_018314115.1	PRJNA224116	SAMN18898379		na	573	573	Klebsiella pneumoniae	strain=HK31		latest	Complete Genome	Major	Full	2021-05-10	ASM1831411v1	City University of Hong Kong	GCA_018314115.1	identical	https://ftp.ncbi.nlm.nih.gov/genomes/all/GCF/018/314/115/GCF_018314115.1_ASM1831411v1			na
GCF_018336835.1	PRJNA224116	SAMN15234688		na	573	573	Klebsiella pneumoniae	strain=KP55		latest	Complete Genome	Major	Full	2021-05-11	ASM1833683v1	Sir Run Run Shaw Hospital	GCA_018336835.1	identical	https://ftp.ncbi.nlm.nih.gov/genomes/all/GCF/018/336/835/GCF_018336835.1_ASM1833683v1			na
GCF_018394355.1	PRJNA224116	SAMN19104983		na	573	573	Klebsiella pneumoniae	strain=B30155		latest	Complete Genome	Major	Full	2021-05-18	ASM1839435v1	Christian Medical College	GCA_018394355.1	identical	https://ftp.ncbi.nlm.nih.gov/genomes/all/GCF/018/394/355/GCF_018394355.1_ASM1839435v1			na
GCF_018449045.1	PRJNA224116	SAMN19107292		na	573	573	Klebsiella pneumoniae	strain=SZP4-9-2		latest	Complete Genome	Major	Full	2021-05-23	ASM1844904v1	Yangzhou University	GCA_018449045.1	identical	https://ftp.ncbi.nlm.nih.gov/genomes/all/GCF/018/449/045/GCF_018449045.1_ASM1844904v1			na
GCF_018454365.1	PRJNA224116	SAMN19073635		na	573	573	Klebsiella pneumoniae	strain=DD521		latest	Complete Genome	Major	Full	2021-05-24	ASM1845436v1	Hohai University	GCA_018454365.1	identical	https://ftp.ncbi.nlm.nih.gov/genomes/all/GCF/018/454/365/GCF_018454365.1_ASM1845436v1			na
GCF_018487825.1	PRJNA224116	SAMN19107294		na	573	573	Klebsiella pneumoniae	strain=RGF20-1		latest	Complete Genome	Major	Full	2021-05-25	ASM1848782v1	Yangzhou University	GCA_018487825.1	identical	https://ftp.ncbi.nlm.nih.gov/genomes/all/GCF/018/487/825/GCF_018487825.1_ASM1848782v1			na
GCF_018502565.1	PRJNA224116	SAMN18963535		na	573	573	Klebsiella pneumoniae	strain=RGT40-1		latest	Complete Genome	Major	Full	2021-05-26	ASM1850256v1	Yangzhou University	GCA_018502565.1	identical	https://ftp.ncbi.nlm.nih.gov/genomes/all/GCF/018/502/565/GCF_018502565.1_ASM1850256v1			na
GCF_018604345.1	PRJNA224116	SAMN16657684		na	573	573	Klebsiella pneumoniae	strain=2016_49		latest	Complete Genome	Major	Full	2021-06-01	ASM1860434v1	ITACYL	GCA_018604345.1	identical	https://ftp.ncbi.nlm.nih.gov/genomes/all/GCF/018/604/345/GCF_018604345.1_ASM1860434v1			na
GCF_018604385.1	PRJNA224116	SAMN18317283		na	573	573	Klebsiella pneumoniae	strain=GR390		latest	Complete Genome	Major	Full	2021-06-01	ASM1860438v1	Christian Medical College	GCA_018604385.1	identical	https://ftp.ncbi.nlm.nih.gov/genomes/all/GCF/018/604/385/GCF_018604385.1_ASM1860438v1			na
GCF_018604765.1	PRJNA224116	SAMN16453377		na	72407	573	Klebsiella pneumoniae subsp. pneumoniae	strain=90CM2		latest	Complete Genome	Major	Full	2021-06-01	ASM1860476v1	Norwegian Veterinary Institute	GCA_018604765.1	identical	https://ftp.ncbi.nlm.nih.gov/genomes/all/GCF/018/604/765/GCF_018604765.1_ASM1860476v1			na
GCF_018831545.1	PRJNA224116	SAMN15343240		na	573	573	Klebsiella pneumoniae	strain=KPCZA02		latest	Complete Genome	Major	Full	2021-06-10	ASM1883154v1	The First Affiliated Hospital, College of Medicine, Zhejiang University	GCA_018831545.1	identical	https://ftp.ncbi.nlm.nih.gov/genomes/all/GCF/018/831/545/GCF_018831545.1_ASM1883154v1			na
GCF_018885345.1	PRJNA224116	SAMN19522986		na	573	573	Klebsiella pneumoniae	strain=K186		latest	Complete Genome	Major	Full	2021-06-15	ASM1888534v1	Zhejiang University	GCA_018885345.1	identical	https://ftp.ncbi.nlm.nih.gov/genomes/all/GCF/018/885/345/GCF_018885345.1_ASM1888534v1			na
GCF_019038575.1	PRJNA224116	SAMN19730657		na	573	573	Klebsiella pneumoniae	strain=V3		latest	Complete Genome	Major	Full	2021-06-26	ASM1903857v1	University of Brasilia	GCA_019038575.1	identical	https://ftp.ncbi.nlm.nih.gov/genomes/all/GCF/019/038/575/GCF_019038575.1_ASM1903857v1			na
GCF_019107705.1	PRJNA224116	SAMN19925007		na	573	573	Klebsiella pneumoniae	strain=CDI694		latest	Complete Genome	Major	Full	2021-07-05	ASM1910770v1	Hackensack-Meridian Health Center for Discovery and Innovation	GCA_019107705.1	identical	https://ftp.ncbi.nlm.nih.gov/genomes/all/GCF/019/107/705/GCF_019107705.1_ASM1910770v1			na
GCF_019134695.1	PRJNA224116	SAMN19736494		na	573	573	Klebsiella pneumoniae	strain=KP63		latest	Complete Genome	Major	Full	2021-07-06	ASM1913469v1	Yongchuan Hospital of Chongqing Medical University	GCA_019134695.1	identical	https://ftp.ncbi.nlm.nih.gov/genomes/all/GCF/019/134/695/GCF_019134695.1_ASM1913469v1			na
GCF_019286375.1	PRJNA224116	SAMN20115014		na	72407	573	Klebsiella pneumoniae subsp. pneumoniae	strain=WRC01_S465PC		latest	Complete Genome	Major	Full	2021-07-20	ASM1928637v1	Christian Medical College	GCA_019286375.1	identical	https://ftp.ncbi.nlm.nih.gov/genomes/all/GCF/019/286/375/GCF_019286375.1_ASM1928637v1			na
GCF_019286515.1	PRJNA224116	SAMN20115068		na	72407	573	Klebsiella pneumoniae subsp. pneumoniae	strain=WRC04_AI1235MC		latest	Complete Genome	Major	Full	2021-07-20	ASM1928651v1	Christian Medical College	GCA_019286515.1	identical	https://ftp.ncbi.nlm.nih.gov/genomes/all/GCF/019/286/515/GCF_019286515.1_ASM1928651v1			na
GCF_019286635.1	PRJNA224116	SAMN20115179		na	72407	573	Klebsiella pneumoniae subsp. pneumoniae	strain=WRC05_CMC387PC		latest	Complete Genome	Major	Full	2021-07-20	ASM1928663v1	Christian Medical College	GCA_019286635.1	identical	https://ftp.ncbi.nlm.nih.gov/genomes/all/GCF/019/286/635/GCF_019286635.1_ASM1928663v1			na
GCF_019286695.1	PRJNA224116	SAMN20115183		na	72407	573	Klebsiella pneumoniae subsp. pneumoniae	strain=WRC06_CMC387MC		latest	Complete Genome	Major	Full	2021-07-20	ASM1928669v1	Christian Medical College	GCA_019286695.1	identical	https://ftp.ncbi.nlm.nih.gov/genomes/all/GCF/019/286/695/GCF_019286695.1_ASM1928669v1			na
GCF_019286855.1	PRJNA224116	SAMN20115186		na	72407	573	Klebsiella pneumoniae subsp. pneumoniae	strain=WRC08_CMC432MC		latest	Complete Genome	Major	Full	2021-07-20	ASM1928685v1	Christian Medical College	GCA_019286855.1	identical	https://ftp.ncbi.nlm.nih.gov/genomes/all/GCF/019/286/855/GCF_019286855.1_ASM1928685v1			na
GCF_019286955.1	PRJNA224116	SAMN20115187		na	72407	573	Klebsiella pneumoniae subsp. pneumoniae	strain=WRC09_CMC309PC		latest	Complete Genome	Major	Full	2021-07-20	ASM1928695v1	Christian Medical College	GCA_019286955.1	identical	https://ftp.ncbi.nlm.nih.gov/genomes/all/GCF/019/286/955/GCF_019286955.1_ASM1928695v1			na
GCF_019287035.1	PRJNA224116	SAMN20115539		na	72407	573	Klebsiella pneumoniae subsp. pneumoniae	strain=WRC11_S471PC		latest	Complete Genome	Major	Full	2021-07-20	ASM1928703v1	Christian Medical College	GCA_019287035.1	identical	https://ftp.ncbi.nlm.nih.gov/genomes/all/GCF/019/287/035/GCF_019287035.1_ASM1928703v1			na
GCF_019287195.1	PRJNA224116	SAMN20115570		na	72407	573	Klebsiella pneumoniae subsp. pneumoniae	strain=WRC14_AI2040MC		latest	Complete Genome	Major	Full	2021-07-20	ASM1928719v1	Christian Medical College	GCA_019287195.1	identical	https://ftp.ncbi.nlm.nih.gov/genomes/all/GCF/019/287/195/GCF_019287195.1_ASM1928719v1			na
GCF_019317005.1	PRJNA224116	SAMN20115188		na	72407	573	Klebsiella pneumoniae subsp. pneumoniae	strain=WRC10_CMC309MC		latest	Complete Genome	Major	Full	2021-07-22	ASM1931700v1	Christian Medical College	GCA_019317005.1	identical	https://ftp.ncbi.nlm.nih.gov/genomes/all/GCF/019/317/005/GCF_019317005.1_ASM1931700v1			na
GCF_019317025.1	PRJNA224116	SAMN20130504		na	72407	573	Klebsiella pneumoniae subsp. pneumoniae	strain=WRC15_AI1547PC		latest	Complete Genome	Major	Full	2021-07-22	ASM1931702v1	Christian Medical College	GCA_019317025.1	identical	https://ftp.ncbi.nlm.nih.gov/genomes/all/GCF/019/317/025/GCF_019317025.1_ASM1931702v1			na
GCF_019317065.1	PRJNA224116	SAMN20130505		na	72407	573	Klebsiella pneumoniae subsp. pneumoniae	strain=WRC16_AI1547MC		latest	Complete Genome	Major	Full	2021-07-22	ASM1931706v1	Christian Medical College	GCA_019317065.1	identical	https://ftp.ncbi.nlm.nih.gov/genomes/all/GCF/019/317/065/GCF_019317065.1_ASM1931706v1			na
GCF_019317085.1	PRJNA224116	SAMN20130509		na	72407	573	Klebsiella pneumoniae subsp. pneumoniae	strain=WRC18_CMC307MC		latest	Complete Genome	Major	Full	2021-07-22	ASM1931708v1	Christian Medical College	GCA_019317085.1	identical	https://ftp.ncbi.nlm.nih.gov/genomes/all/GCF/019/317/085/GCF_019317085.1_ASM1931708v1			na
GCF_019317105.1	PRJNA224116	SAMN20130519		na	72407	573	Klebsiella pneumoniae subsp. pneumoniae	strain=WRC19_AI1572C		latest	Complete Genome	Major	Full	2021-07-22	ASM1931710v1	Christian Medical College	GCA_019317105.1	identical	https://ftp.ncbi.nlm.nih.gov/genomes/all/GCF/019/317/105/GCF_019317105.1_ASM1931710v1			na
GCF_019317145.1	PRJNA224116	SAMN20130522		na	72407	573	Klebsiella pneumoniae subsp. pneumoniae	strain=WRC22_AI1646MC		latest	Complete Genome	Major	Full	2021-07-22	ASM1931714v1	Christian Medical College	GCA_019317145.1	identical	https://ftp.ncbi.nlm.nih.gov/genomes/all/GCF/019/317/145/GCF_019317145.1_ASM1931714v1			na
GCF_019317165.1	PRJNA224116	SAMN20130528		na	72407	573	Klebsiella pneumoniae subsp. pneumoniae	strain=WRC24_S468MC		latest	Complete Genome	Major	Full	2021-07-22	ASM1931716v1	Christian Medical College	GCA_019317165.1	identical	https://ftp.ncbi.nlm.nih.gov/genomes/all/GCF/019/317/165/GCF_019317165.1_ASM1931716v1			na
GCF_019317185.1	PRJNA224116	SAMN20130620		na	72407	573	Klebsiella pneumoniae subsp. pneumoniae	strain=WRC27_S471MPC		latest	Complete Genome	Major	Full	2021-07-22	ASM1931718v1	Christian Medical College	GCA_019317185.1	identical	https://ftp.ncbi.nlm.nih.gov/genomes/all/GCF/019/317/185/GCF_019317185.1_ASM1931718v1			na
GCF_019317225.1	PRJNA224116	SAMN20130677		na	72407	573	Klebsiella pneumoniae subsp. pneumoniae	strain=WRC29_CMC309MPCH		latest	Complete Genome	Major	Full	2021-07-22	ASM1931722v1	Christian Medical College	GCA_019317225.1	identical	https://ftp.ncbi.nlm.nih.gov/genomes/all/GCF/019/317/225/GCF_019317225.1_ASM1931722v1			na
GCF_019317245.1	PRJNA224116	SAMN20130732		na	72407	573	Klebsiella pneumoniae subsp. pneumoniae	strain=WRC30_AI1547MPCH		latest	Complete Genome	Major	Full	2021-07-22	ASM1931724v1	Christian Medical College	GCA_019317245.1	identical	https://ftp.ncbi.nlm.nih.gov/genomes/all/GCF/019/317/245/GCF_019317245.1_ASM1931724v1			na
GCF_019317265.1	PRJNA224116	SAMN20130733		na	72407	573	Klebsiella pneumoniae subsp. pneumoniae	strain=WRC31_S468MPCH		latest	Complete Genome	Major	Full	2021-07-22	ASM1931726v1	Christian Medical College	GCA_019317265.1	identical	https://ftp.ncbi.nlm.nih.gov/genomes/all/GCF/019/317/265/GCF_019317265.1_ASM1931726v1			na
GCF_019334625.1	PRJNA224116	SAMN20245095		na	573	573	Klebsiella pneumoniae	strain=JP20		latest	Complete Genome	Major	Full	2021-07-25	ASM1933462v1	Jilin Agricultural University	GCA_019334625.1	identical	https://ftp.ncbi.nlm.nih.gov/genomes/all/GCF/019/334/625/GCF_019334625.1_ASM1933462v1			na
GCF_019334705.1	PRJNA224116	SAMN20115065		na	72407	573	Klebsiella pneumoniae subsp. pneumoniae	strain=WRC02_S465MC		latest	Complete Genome	Major	Full	2021-07-25	ASM1933470v1	Christian Medical College	GCA_019334705.1	identical	https://ftp.ncbi.nlm.nih.gov/genomes/all/GCF/019/334/705/GCF_019334705.1_ASM1933470v1			na
GCF_019434255.1	PRJNA224116	SAMN20373013		na	573	573	Klebsiella pneumoniae	strain=KP-426		latest	Complete Genome	Major	Full	2021-08-02	ASM1943425v1	The Second Affiliated Hospital of Zhejiang University School of Medicine	GCA_019434255.1	identical	https://ftp.ncbi.nlm.nih.gov/genomes/all/GCF/019/434/255/GCF_019434255.1_ASM1943425v1			na
GCF_019434295.1	PRJNA224116	SAMN20375149		na	573	573	Klebsiella pneumoniae	strain=KP-CT77		latest	Complete Genome	Major	Full	2021-08-02	ASM1943429v1	The Second Affiliated Hospital of Zhejiang University School of Medicine	GCA_019434295.1	identical	https://ftp.ncbi.nlm.nih.gov/genomes/all/GCF/019/434/295/GCF_019434295.1_ASM1943429v1			na
GCF_019443545.1	PRJNA224116	SAMN20422817		na	573	573	Klebsiella pneumoniae	strain=K191663		latest	Complete Genome	Major	Full	2021-08-03	ASM1944354v1	Southwest medical university	GCA_019443545.1	identical	https://ftp.ncbi.nlm.nih.gov/genomes/all/GCF/019/443/545/GCF_019443545.1_ASM1944354v1			na
GCF_019443565.1	PRJNA224116	SAMN20422816		na	573	573	Klebsiella pneumoniae	strain=K191659		latest	Complete Genome	Major	Full	2021-08-03	ASM1944356v1	Southwest medical university	GCA_019443565.1	identical	https://ftp.ncbi.nlm.nih.gov/genomes/all/GCF/019/443/565/GCF_019443565.1_ASM1944356v1			na
GCF_019444195.1	PRJNA224116	SAMN19312573		na	573	573	Klebsiella pneumoniae	strain=KPC-2		latest	Complete Genome	Major	Full	2021-08-03	ASM1944419v1	Renmin Hospital of Wuhan University	GCA_019444195.1	identical	https://ftp.ncbi.nlm.nih.gov/genomes/all/GCF/019/444/195/GCF_019444195.1_ASM1944419v1			na
GCF_019444635.1	PRJNA224116	SAMN11963759		na	573	573	Klebsiella pneumoniae	strain=SH12		latest	Complete Genome	Major	Full	2021-08-03	ASM1944463v1	The Hong Kong Polytechnic University	GCA_019444635.1	identical	https://ftp.ncbi.nlm.nih.gov/genomes/all/GCF/019/444/635/GCF_019444635.1_ASM1944463v1			na
GCF_019454345.1	PRJNA224116	SAMN17108663		na	573	573	Klebsiella pneumoniae	strain=ZJ27003		latest	Complete Genome	Major	Full	2021-08-05	ASM1945434v1	Sir Run Run Shaw Hospital, Collage of Medicine, Zhejiang University	GCA_019454345.1	identical	https://ftp.ncbi.nlm.nih.gov/genomes/all/GCF/019/454/345/GCF_019454345.1_ASM1945434v1			na
GCF_019702965.1	PRJNA224116	SAMD00323029		na	573	573	Klebsiella pneumoniae	strain=TUM12126		latest	Complete Genome	Major	Full	2021-07-02	ASM1970296v1	Toho University	GCA_019702965.1	identical	https://ftp.ncbi.nlm.nih.gov/genomes/all/GCF/019/702/965/GCF_019702965.1_ASM1970296v1			na
GCF_019702985.1	PRJNA224116	SAMD00323030		na	573	573	Klebsiella pneumoniae	strain=TUM12127		latest	Complete Genome	Major	Full	2021-07-02	ASM1970298v1	Toho University	GCA_019702985.1	identical	https://ftp.ncbi.nlm.nih.gov/genomes/all/GCF/019/702/985/GCF_019702985.1_ASM1970298v1			na
GCF_019703005.1	PRJNA224116	SAMD00323031		na	573	573	Klebsiella pneumoniae	strain=TUM12128		latest	Complete Genome	Major	Full	2021-07-02	ASM1970300v1	Toho University	GCA_019703005.1	identical	https://ftp.ncbi.nlm.nih.gov/genomes/all/GCF/019/703/005/GCF_019703005.1_ASM1970300v1			na
GCF_019703045.1	PRJNA224116	SAMD00323033		na	573	573	Klebsiella pneumoniae	strain=TUM12130		latest	Complete Genome	Major	Full	2021-07-02	ASM1970304v1	Toho University	GCA_019703045.1	identical	https://ftp.ncbi.nlm.nih.gov/genomes/all/GCF/019/703/045/GCF_019703045.1_ASM1970304v1			na
GCF_019703065.1	PRJNA224116	SAMD00323034		na	573	573	Klebsiella pneumoniae	strain=TUM12131		latest	Complete Genome	Major	Full	2021-07-02	ASM1970306v1	Toho University	GCA_019703065.1	identical	https://ftp.ncbi.nlm.nih.gov/genomes/all/GCF/019/703/065/GCF_019703065.1_ASM1970306v1			na
GCF_019703085.1	PRJNA224116	SAMD00323035		na	573	573	Klebsiella pneumoniae	strain=TUM12132		latest	Complete Genome	Major	Full	2021-07-02	ASM1970308v1	Toho University	GCA_019703085.1	identical	https://ftp.ncbi.nlm.nih.gov/genomes/all/GCF/019/703/085/GCF_019703085.1_ASM1970308v1			na
GCF_019703125.1	PRJNA224116	SAMD00323037		na	573	573	Klebsiella pneumoniae	strain=TUM12134		latest	Complete Genome	Major	Full	2021-07-02	ASM1970312v1	Toho University	GCA_019703125.1	identical	https://ftp.ncbi.nlm.nih.gov/genomes/all/GCF/019/703/125/GCF_019703125.1_ASM1970312v1			na
GCF_019703145.1	PRJNA224116	SAMD00323038		na	573	573	Klebsiella pneumoniae	strain=TUM12135		latest	Complete Genome	Major	Full	2021-07-02	ASM1970314v1	Toho University	GCA_019703145.1	identical	https://ftp.ncbi.nlm.nih.gov/genomes/all/GCF/019/703/145/GCF_019703145.1_ASM1970314v1			na
GCF_019703165.1	PRJNA224116	SAMD00323039		na	573	573	Klebsiella pneumoniae	strain=TUM12136		latest	Complete Genome	Major	Full	2021-07-02	ASM1970316v1	Toho University	GCA_019703165.1	identical	https://ftp.ncbi.nlm.nih.gov/genomes/all/GCF/019/703/165/GCF_019703165.1_ASM1970316v1			na
GCF_019703205.1	PRJNA224116	SAMD00323041		na	573	573	Klebsiella pneumoniae	strain=TUM12138		latest	Complete Genome	Major	Full	2021-07-02	ASM1970320v1	Toho University	GCA_019703205.1	identical	https://ftp.ncbi.nlm.nih.gov/genomes/all/GCF/019/703/205/GCF_019703205.1_ASM1970320v1			na
GCF_019703225.1	PRJNA224116	SAMD00323042		na	573	573	Klebsiella pneumoniae	strain=TUM12139		latest	Complete Genome	Major	Full	2021-07-02	ASM1970322v1	Toho University	GCA_019703225.1	identical	https://ftp.ncbi.nlm.nih.gov/genomes/all/GCF/019/703/225/GCF_019703225.1_ASM1970322v1			na
GCF_019703245.1	PRJNA224116	SAMD00323043		na	573	573	Klebsiella pneumoniae	strain=TUM12140		latest	Complete Genome	Major	Full	2021-07-02	ASM1970324v1	Toho University	GCA_019703245.1	identical	https://ftp.ncbi.nlm.nih.gov/genomes/all/GCF/019/703/245/GCF_019703245.1_ASM1970324v1			na
GCF_019797985.1	PRJNA224116	SAMEA4724625		na	573	573	Klebsiella pneumoniae		KP_NORM_BLD_2012_85054	latest	Complete Genome	Major	Full	2021-08-30	ASM1979798v1	Stavanger University Hospital	GCA_019797985.1	identical	https://ftp.ncbi.nlm.nih.gov/genomes/all/GCF/019/797/985/GCF_019797985.1_ASM1979798v1			na
GCF_019798005.1	PRJNA224116	SAMEA8602828		na	573	573	Klebsiella pneumoniae		KP_NORM_BLD_2014_96855	latest	Complete Genome	Major	Full	2021-08-30	ASM1979800v1	Stavanger University Hospital	GCA_019798005.1	identical	https://ftp.ncbi.nlm.nih.gov/genomes/all/GCF/019/798/005/GCF_019798005.1_ASM1979800v1			na
GCF_019798025.1	PRJNA224116	SAMEA8602827		na	573	573	Klebsiella pneumoniae		KP_NORM_BLD_2015_115359	latest	Complete Genome	Major	Full	2021-08-30	ASM1979802v1	Stavanger University Hospital	GCA_019798025.1	identical	https://ftp.ncbi.nlm.nih.gov/genomes/all/GCF/019/798/025/GCF_019798025.1_ASM1979802v1			na
GCF_019823785.1	PRJNA224116	SAMN20928630		na	573	573	Klebsiella pneumoniae	strain=KP18-8		latest	Complete Genome	Major	Full	2021-08-31	ASM1982378v1	Zhengzhou University	GCA_019823785.1	identical	https://ftp.ncbi.nlm.nih.gov/genomes/all/GCF/019/823/785/GCF_019823785.1_ASM1982378v1			na
GCF_019823805.1	PRJNA224116	SAMN20928631		na	573	573	Klebsiella pneumoniae	strain=KP18-41		latest	Complete Genome	Major	Full	2021-08-31	ASM1982380v1	Zhengzhou University	GCA_019823805.1	identical	https://ftp.ncbi.nlm.nih.gov/genomes/all/GCF/019/823/805/GCF_019823805.1_ASM1982380v1			na
GCF_019823835.1	PRJNA224116	SAMN20928633		na	573	573	Klebsiella pneumoniae	strain=KP18-2050		latest	Complete Genome	Major	Full	2021-08-31	ASM1982383v1	Zhengzhou University	GCA_019823835.1	identical	https://ftp.ncbi.nlm.nih.gov/genomes/all/GCF/019/823/835/GCF_019823835.1_ASM1982383v1			na
GCF_019823875.1	PRJNA224116	SAMN20928637		na	573	573	Klebsiella pneumoniae	strain=KP18-2138		latest	Complete Genome	Major	Full	2021-08-31	ASM1982387v1	Zhengzhou University	GCA_019823875.1	identical	https://ftp.ncbi.nlm.nih.gov/genomes/all/GCF/019/823/875/GCF_019823875.1_ASM1982387v1			na
GCF_019823895.1	PRJNA224116	SAMN20928636		na	573	573	Klebsiella pneumoniae	strain=KP18-2113		latest	Complete Genome	Major	Full	2021-08-31	ASM1982389v1	Zhengzhou University	GCA_019823895.1	identical	https://ftp.ncbi.nlm.nih.gov/genomes/all/GCF/019/823/895/GCF_019823895.1_ASM1982389v1			na
GCF_019823915.1	PRJNA224116	SAMN20928639		na	573	573	Klebsiella pneumoniae	strain=KP19-2196		latest	Complete Genome	Major	Full	2021-08-31	ASM1982391v1	Zhengzhou University	GCA_019823915.1	identical	https://ftp.ncbi.nlm.nih.gov/genomes/all/GCF/019/823/915/GCF_019823915.1_ASM1982391v1			na
GCF_019823955.1	PRJNA224116	SAMN20928638		na	573	573	Klebsiella pneumoniae	strain=KP18-2172		latest	Complete Genome	Major	Full	2021-08-31	ASM1982395v1	Zhengzhou University	GCA_019823955.1	identical	https://ftp.ncbi.nlm.nih.gov/genomes/all/GCF/019/823/955/GCF_019823955.1_ASM1982395v1			na
GCF_019880265.1	PRJNA224116	SAMN20959416		na	72407	573	Klebsiella pneumoniae subsp. pneumoniae	strain=Kp6		latest	Complete Genome	Major	Full	2021-09-05	ASM1988026v1	Huazhong Agricultural University	GCA_019880265.1	identical	https://ftp.ncbi.nlm.nih.gov/genomes/all/GCF/019/880/265/GCF_019880265.1_ASM1988026v1			na
GCF_019900305.1	PRJNA224116	SAMN20362514		na	573	573	Klebsiella pneumoniae	strain=NC-01		latest	Complete Genome	Major	Full	2021-09-08	ASM1990030v1	Iowa state University	GCA_019900305.1	identical	https://ftp.ncbi.nlm.nih.gov/genomes/all/GCF/019/900/305/GCF_019900305.1_ASM1990030v1			na
GCF_019900345.1	PRJNA224116	SAMN20362511		na	573	573	Klebsiella pneumoniae	strain=MN-03		latest	Complete Genome	Major	Full	2021-09-08	ASM1990034v1	Iowa state University	GCA_019900345.1	identical	https://ftp.ncbi.nlm.nih.gov/genomes/all/GCF/019/900/345/GCF_019900345.1_ASM1990034v1			na
GCF_019900745.1	PRJNA224116	SAMN20362519		na	573	573	Klebsiella pneumoniae	strain=IA-044		latest	Complete Genome	Major	Full	2021-09-08	ASM1990074v1	Iowa state University	GCA_019900745.1	identical	https://ftp.ncbi.nlm.nih.gov/genomes/all/GCF/019/900/745/GCF_019900745.1_ASM1990074v1			na
GCF_019900765.1	PRJNA224116	SAMN20362518		na	573	573	Klebsiella pneumoniae	strain=IA-021		latest	Complete Genome	Major	Full	2021-09-08	ASM1990076v1	Iowa state University	GCA_019900765.1	identical	https://ftp.ncbi.nlm.nih.gov/genomes/all/GCF/019/900/765/GCF_019900765.1_ASM1990076v1			na
GCF_019900785.1	PRJNA224116	SAMN20362517		na	573	573	Klebsiella pneumoniae	strain=CT-04		latest	Complete Genome	Major	Full	2021-09-08	ASM1990078v1	Iowa state University	GCA_019900785.1	identical	https://ftp.ncbi.nlm.nih.gov/genomes/all/GCF/019/900/785/GCF_019900785.1_ASM1990078v1			na
GCF_019900805.1	PRJNA224116	SAMN20362516		na	573	573	Klebsiella pneumoniae	strain=NY-06		latest	Complete Genome	Major	Full	2021-09-08	ASM1990080v1	Iowa state University	GCA_019900805.1	identical	https://ftp.ncbi.nlm.nih.gov/genomes/all/GCF/019/900/805/GCF_019900805.1_ASM1990080v1			na
GCF_019915305.1	PRJNA224116	SAMN20982458		na	573	573	Klebsiella pneumoniae	strain=SCAID PHRX1-2021 (13/97)		latest	Complete Genome	Major	Full	2021-09-09	ASM1991530v1	Scientific Center for Anti-infectious Drugs (SCAID)	GCA_019915305.1	identical	https://ftp.ncbi.nlm.nih.gov/genomes/all/GCF/019/915/305/GCF_019915305.1_ASM1991530v1			na
GCF_019915325.1	PRJNA224116	SAMN20982460		na	573	573	Klebsiella pneumoniae	strain=SCAID PHRX2-2021 (20/245)		latest	Complete Genome	Major	Full	2021-09-09	ASM1991532v1	Scientific Center for Anti-infectious Drugs (SCAID)	GCA_019915325.1	identical	https://ftp.ncbi.nlm.nih.gov/genomes/all/GCF/019/915/325/GCF_019915325.1_ASM1991532v1			na
GCF_019915345.1	PRJNA224116	SAMN20982459		na	573	573	Klebsiella pneumoniae	strain=SCAID TST1-2021 (15/226)		latest	Complete Genome	Major	Full	2021-09-09	ASM1991534v1	Scientific Center for Anti-infectious Drugs (SCAID)	GCA_019915345.1	identical	https://ftp.ncbi.nlm.nih.gov/genomes/all/GCF/019/915/345/GCF_019915345.1_ASM1991534v1			na
GCF_020023465.1	PRJNA224116	SAMN18487815		na	573	573	Klebsiella pneumoniae	strain=K-1L		latest	Complete Genome	Major	Full	2021-09-17	ASM2002346v1	Northwest A&F University	GCA_020023465.1	identical	https://ftp.ncbi.nlm.nih.gov/genomes/all/GCF/020/023/465/GCF_020023465.1_ASM2002346v1			na
GCF_020080125.1	PRJNA224116	SAMN21400268		na	573	573	Klebsiella pneumoniae	strain=R32		latest	Complete Genome	Major	Full	2021-09-21	ASM2008012v1	Southwest Medical University	GCA_020080125.1	identical	https://ftp.ncbi.nlm.nih.gov/genomes/all/GCF/020/080/125/GCF_020080125.1_ASM2008012v1			na
GCF_020080145.1	PRJNA224116	SAMN21399028		na	573	573	Klebsiella pneumoniae	strain=KP294		latest	Complete Genome	Major	Full	2021-09-21	ASM2008014v1	Yongchuan Hospital of Chongqing Medical University	GCA_020080145.1	identical	https://ftp.ncbi.nlm.nih.gov/genomes/all/GCF/020/080/145/GCF_020080145.1_ASM2008014v1			na
GCF_020149785.1	PRJNA224116	SAMEA3356962		na	573	573	Klebsiella pneumoniae	strain=INF019		latest	Complete Genome	Major	Full	2021-09-27	ASM2014978v1	Monash University	GCA_020149785.1	identical	https://ftp.ncbi.nlm.nih.gov/genomes/all/GCF/020/149/785/GCF_020149785.1_ASM2014978v1			na
GCF_020149825.1	PRJNA224116	SAMEA3357427		na	573	573	Klebsiella pneumoniae	strain=KSB2_6C		latest	Complete Genome	Major	Full	2021-09-27	ASM2014982v1	Monash University	GCA_020149825.1	identical	https://ftp.ncbi.nlm.nih.gov/genomes/all/GCF/020/149/825/GCF_020149825.1_ASM2014982v1			na
GCF_020149875.1	PRJNA224116	SAMEA3357001		na	573	573	Klebsiella pneumoniae	strain=INF118		latest	Complete Genome	Major	Full	2021-09-27	ASM2014987v1	Monash University	GCA_020149875.1	identical	https://ftp.ncbi.nlm.nih.gov/genomes/all/GCF/020/149/875/GCF_020149875.1_ASM2014987v1			na
GCF_020149895.1	PRJNA224116	SAMEA3357330		na	573	573	Klebsiella pneumoniae	strain=KSB1_9E		latest	Complete Genome	Major	Full	2021-09-27	ASM2014989v1	Monash University	GCA_020149895.1	identical	https://ftp.ncbi.nlm.nih.gov/genomes/all/GCF/020/149/895/GCF_020149895.1_ASM2014989v1			na
GCF_020172745.1	PRJNA224116	SAMN18487814		na	573	573	Klebsiella pneumoniae	strain=b1-2L		latest	Complete Genome	Major	Full	2021-09-29	ASM2017274v1	Northwest A&F University	GCA_020172745.1	identical	na			na
GCF_020215625.1	PRJNA224116	SAMN20114092		na	72407	573	Klebsiella pneumoniae subsp. pneumoniae	strain=WRC12_S471M		latest	Complete Genome	Major	Full	2021-10-02	ASM2021562v1	Christian Medical College	GCA_020215625.1	identical	https://ftp.ncbi.nlm.nih.gov/genomes/all/GCF/020/215/625/GCF_020215625.1_ASM2021562v1			na
GCF_020221715.1	PRJNA224116	SAMN21848771		na	573	573	Klebsiella pneumoniae	strain=B17602		latest	Complete Genome	Major	Full	2021-10-04	ASM2022171v1	Christian Medical College	GCA_020221715.1	identical	https://ftp.ncbi.nlm.nih.gov/genomes/all/GCF/020/221/715/GCF_020221715.1_ASM2022171v1			na
GCF_020405265.1	PRJNA224116	SAMN21874043		na	573	573	Klebsiella pneumoniae	strain=1864		latest	Complete Genome	Major	Full	2021-10-10	ASM2040526v1	Shanghai Pulmonary Hospital	GCA_020405265.1	identical	https://ftp.ncbi.nlm.nih.gov/genomes/all/GCF/020/405/265/GCF_020405265.1_ASM2040526v1			na
GCF_020405285.1	PRJNA224116	SAMN21874042		na	573	573	Klebsiella pneumoniae	strain=1632		latest	Complete Genome	Major	Full	2021-10-10	ASM2040528v1	Shanghai Pulmonary Hospital	GCA_020405285.1	identical	https://ftp.ncbi.nlm.nih.gov/genomes/all/GCF/020/405/285/GCF_020405285.1_ASM2040528v1			na
GCF_020459305.1	PRJNA224116	SAMN21211508		na	573	573	Klebsiella pneumoniae	strain=C11		latest	Complete Genome	Major	Full	2021-10-13	ASM2045930v1	YangZhou university	GCA_020459305.1	identical	https://ftp.ncbi.nlm.nih.gov/genomes/all/GCF/020/459/305/GCF_020459305.1_ASM2045930v1			na
GCF_020520185.1	PRJNA224116	SAMN21219937		na	573	573	Klebsiella pneumoniae	strain=KP1064WHY		latest	Complete Genome	Major	Full	2021-10-18	ASM2052018v1	Zhejiang Hospital	GCA_020520185.1	identical	https://ftp.ncbi.nlm.nih.gov/genomes/all/GCF/020/520/185/GCF_020520185.1_ASM2052018v1			na
GCF_020525485.1	PRJNA224116	SAMN22024790		na	573	573	Klebsiella pneumoniae	strain=SA12		latest	Complete Genome	Major	Full	2021-10-19	ASM2052548v1	Monash University	GCA_020525485.1	identical	https://ftp.ncbi.nlm.nih.gov/genomes/all/GCF/020/525/485/GCF_020525485.1_ASM2052548v1			na
GCF_020525505.1	PRJNA224116	SAMN22024792		na	573	573	Klebsiella pneumoniae	strain=SB1139		latest	Complete Genome	Major	Full	2021-10-19	ASM2052550v1	Monash University	GCA_020525505.1	identical	https://ftp.ncbi.nlm.nih.gov/genomes/all/GCF/020/525/505/GCF_020525505.1_ASM2052550v1			na
GCF_020525645.1	PRJNA224116	SAMN22024793		na	573	573	Klebsiella pneumoniae	strain=SB1170		latest	Complete Genome	Major	Full	2021-10-19	ASM2052564v1	Monash University	GCA_020525645.1	identical	https://ftp.ncbi.nlm.nih.gov/genomes/all/GCF/020/525/645/GCF_020525645.1_ASM2052564v1			na
GCF_020525845.1	PRJNA224116	SAMN22024791		na	573	573	Klebsiella pneumoniae	strain=SB1067		latest	Complete Genome	Major	Full	2021-10-19	ASM2052584v1	Monash University	GCA_020525845.1	identical	https://ftp.ncbi.nlm.nih.gov/genomes/all/GCF/020/525/845/GCF_020525845.1_ASM2052584v1			na
GCF_020525865.1	PRJNA224116	SAMN22024799		na	573	573	Klebsiella pneumoniae	strain=T69		latest	Complete Genome	Major	Full	2021-10-19	ASM2052586v1	Monash University	GCA_020525865.1	identical	https://ftp.ncbi.nlm.nih.gov/genomes/all/GCF/020/525/865/GCF_020525865.1_ASM2052586v1			na
GCF_020525885.1	PRJNA224116	SAMN22024789		na	573	573	Klebsiella pneumoniae	strain=SA1		latest	Complete Genome	Major	Full	2021-10-19	ASM2052588v1	Monash University	GCA_020525885.1	identical	https://ftp.ncbi.nlm.nih.gov/genomes/all/GCF/020/525/885/GCF_020525885.1_ASM2052588v1			na
GCF_020525905.1	PRJNA224116	SAMN22024798		na	573	573	Klebsiella pneumoniae	strain=SB617		latest	Complete Genome	Major	Full	2021-10-19	ASM2052590v1	Monash University	GCA_020525905.1	identical	https://ftp.ncbi.nlm.nih.gov/genomes/all/GCF/020/525/905/GCF_020525905.1_ASM2052590v1			na
GCF_020525945.1	PRJNA224116	SAMN22024797		na	573	573	Klebsiella pneumoniae	strain=SB615		latest	Complete Genome	Major	Full	2021-10-19	ASM2052594v1	Monash University	GCA_020525945.1	identical	https://ftp.ncbi.nlm.nih.gov/genomes/all/GCF/020/525/945/GCF_020525945.1_ASM2052594v1			na
GCF_020525965.1	PRJNA224116	SAMN22024796		na	573	573	Klebsiella pneumoniae	strain=SB612		latest	Complete Genome	Major	Full	2021-10-19	ASM2052596v1	Monash University	GCA_020525965.1	identical	https://ftp.ncbi.nlm.nih.gov/genomes/all/GCF/020/525/965/GCF_020525965.1_ASM2052596v1			na
GCF_020525985.1	PRJNA224116	SAMN22024795		na	573	573	Klebsiella pneumoniae	strain=SB611		latest	Complete Genome	Major	Full	2021-10-19	ASM2052598v1	Monash University	GCA_020525985.1	identical	https://ftp.ncbi.nlm.nih.gov/genomes/all/GCF/020/525/985/GCF_020525985.1_ASM2052598v1			na
GCF_020526005.1	PRJNA224116	SAMN22024794		na	573	573	Klebsiella pneumoniae	strain=SB2390		latest	Complete Genome	Major	Full	2021-10-19	ASM2052600v1	Monash University	GCA_020526005.1	identical	https://ftp.ncbi.nlm.nih.gov/genomes/all/GCF/020/526/005/GCF_020526005.1_ASM2052600v1			na
GCF_020526025.1	PRJNA224116	SAMN22024781		na	573	573	Klebsiella pneumoniae	strain=04A025		latest	Complete Genome	Major	Full	2021-10-19	ASM2052602v1	Monash University	GCA_020526025.1	identical	https://ftp.ncbi.nlm.nih.gov/genomes/all/GCF/020/526/025/GCF_020526025.1_ASM2052602v1			na
GCF_020526045.1	PRJNA224116	SAMN22024780		na	573	573	Klebsiella pneumoniae	strain=03-9138-2		latest	Complete Genome	Major	Full	2021-10-19	ASM2052604v1	Monash University	GCA_020526045.1	identical	https://ftp.ncbi.nlm.nih.gov/genomes/all/GCF/020/526/045/GCF_020526045.1_ASM2052604v1			na
GCF_020526065.1	PRJNA224116	SAMN22024782		na	573	573	Klebsiella pneumoniae	strain=BJ1		latest	Complete Genome	Major	Full	2021-10-19	ASM2052606v1	Monash University	GCA_020526065.1	identical	https://ftp.ncbi.nlm.nih.gov/genomes/all/GCF/020/526/065/GCF_020526065.1_ASM2052606v1			na
GCF_020535145.1	PRJNA224116	SAMN21156845		na	573	573	Klebsiella pneumoniae	strain=KP18-2110-2		latest	Complete Genome	Major	Full	2021-10-20	ASM2053514v1	Zhengzhou University	GCA_020535145.1	identical	https://ftp.ncbi.nlm.nih.gov/genomes/all/GCF/020/535/145/GCF_020535145.1_ASM2053514v1			na
GCF_020641015.1	PRJNA224116	SAMN22374975		na	573	573	Klebsiella pneumoniae	strain=Kp1604		latest	Complete Genome	Major	Full	2021-10-27	ASM2064101v1	Shanghai Jiao Tong University	GCA_020641015.1	identical	https://ftp.ncbi.nlm.nih.gov/genomes/all/GCF/020/641/015/GCF_020641015.1_ASM2064101v1			na
GCF_020695545.1	PRJNA224116	SAMN22377431		na	573	573	Klebsiella pneumoniae	strain=59062CZ		latest	Complete Genome	Major	Full	2021-11-01	ASM2069554v1	Charles University in Prague	GCA_020695545.1	identical	https://ftp.ncbi.nlm.nih.gov/genomes/all/GCF/020/695/545/GCF_020695545.1_ASM2069554v1			na
GCF_020695665.1	PRJNA224116	SAMN22377416		na	573	573	Klebsiella pneumoniae	strain=51135CZ		latest	Complete Genome	Major	Full	2021-11-01	ASM2069566v1	Charles University in Prague	GCA_020695665.1	identical	https://ftp.ncbi.nlm.nih.gov/genomes/all/GCF/020/695/665/GCF_020695665.1_ASM2069566v1			na
GCF_900323945.1	PRJNA224116	SAMEA104569902		na	573	573	Klebsiella pneumoniae		CNR48	latest	Complete Genome	Major	Full	2018-07-03	CNR48	UCA	GCA_900323945.1	identical	https://ftp.ncbi.nlm.nih.gov/genomes/all/GCF/900/323/945/GCF_900323945.1_CNR48			na
GCF_900497045.1	PRJNA224116	SAMEA4785252		na	573	573	Klebsiella pneumoniae		KP980	latest	Complete Genome	Major	Full	2019-01-29	ASM90049704v1	Leibniz-Institut DSMZ-Deutsche Sammlung von Mikro	GCA_900497045.1	identical	https://ftp.ncbi.nlm.nih.gov/genomes/all/GCF/900/497/045/GCF_900497045.1_ASM90049704v1			na
GCF_900497055.1	PRJNA224116	SAMEA4785253		na	573	573	Klebsiella pneumoniae		KP9201	latest	Complete Genome	Major	Full	2019-01-29	KP920	Leibniz-Institut DSMZ-Deutsche Sammlung von Mikro	GCA_900497055.1	identical	https://ftp.ncbi.nlm.nih.gov/genomes/all/GCF/900/497/055/GCF_900497055.1_KP920			na
GCF_900497475.1	PRJNA224116	SAMEA4786455		na	573	573	Klebsiella pneumoniae		EC-12536	latest	Complete Genome	Major	Full	2019-01-29	ASM90049747v1	Leibniz-Institut DSMZ-Deutsche Sammlung von Mikro	GCA_900497475.1	identical	https://ftp.ncbi.nlm.nih.gov/genomes/all/GCF/900/497/475/GCF_900497475.1_ASM90049747v1			na
GCF_900622605.1	PRJNA224116	SAMEA5128437		na	573	573	Klebsiella pneumoniae	strain=AJ218	AJ218	latest	Complete Genome	Major	Full	2019-01-10	AJ218	Bioplatforms Australia	GCA_900622605.1	identical	https://ftp.ncbi.nlm.nih.gov/genomes/all/GCF/900/622/605/GCF_900622605.1_AJ218			na
GCF_900622645.1	PRJNA224116	SAMEA5128438		na	573	573	Klebsiella pneumoniae	strain=KPC2	KPC2	latest	Complete Genome	Major	Full	2019-01-10	KPC2	Bioplatforms Australia	GCA_900622645.1	identical	https://ftp.ncbi.nlm.nih.gov/genomes/all/GCF/900/622/645/GCF_900622645.1_KPC2			na
GCF_900635125.1	PRJNA224116	SAMEA3251435		na	573	573	Klebsiella pneumoniae	strain=NCTC11359		latest	Complete Genome	Major	Full	2018-12-19	36252_B01	SC	GCA_900635125.1	identical	https://ftp.ncbi.nlm.nih.gov/genomes/all/GCF/900/635/125/GCF_900635125.1_36252_B01			na
GCF_900635995.1	PRJNA224116	SAMEA3368254		na	573	573	Klebsiella pneumoniae	strain=NCTC418		latest	Complete Genome	Major	Full	2018-12-20	38273_C01	SC	GCA_900635995.1	identical	https://ftp.ncbi.nlm.nih.gov/genomes/all/GCF/900/635/995/GCF_900635995.1_38273_C01			na
GCF_900636455.1	PRJNA224116	SAMEA3597594		na	573	573	Klebsiella pneumoniae	strain=NCTC9793		latest	Complete Genome	Major	Full	2018-12-20	42166_D01	SC	GCA_900636455.1	identical	https://ftp.ncbi.nlm.nih.gov/genomes/all/GCF/900/636/455/GCF_900636455.1_42166_D01			na
GCF_901421925.1	PRJNA224116	SAMEA3368261		na	573	573	Klebsiella pneumoniae	strain=NCTC11698		latest	Complete Genome	Major	Full	2019-05-09	38656_F01	SC	GCA_901421925.1	identical	https://ftp.ncbi.nlm.nih.gov/genomes/all/GCF/901/421/925/GCF_901421925.1_38656_F01			na
GCF_901422065.1	PRJNA224116	SAMEA3492649		na	573	573	Klebsiella pneumoniae	strain=NCTC9157		latest	Complete Genome	Major	Full	2019-05-11	40345_F01	SC	GCA_901422065.1	identical	https://ftp.ncbi.nlm.nih.gov/genomes/all/GCF/901/422/065/GCF_901422065.1_40345_F01			na
GCF_902723695.1	PRJNA224116	SAMEA6081870		na	573	573	Klebsiella pneumoniae		Klebsiella pneumoniae kpn154	latest	Complete Genome	Major	Full	2020-01-11	Kpn154	CHU Clermont-ferrand	GCA_902723695.1	identical	https://ftp.ncbi.nlm.nih.gov/genomes/all/GCF/902/723/695/GCF_902723695.1_Kpn154			na
GCF_902723705.1	PRJNA224116	SAMEA6081871		na	573	573	Klebsiella pneumoniae		Kpn2166	latest	Complete Genome	Major	Full	2020-01-11	Kpn2166	CHU Clermont-ferrand	GCA_902723705.1	identical	https://ftp.ncbi.nlm.nih.gov/genomes/all/GCF/902/723/705/GCF_902723705.1_Kpn2166			na
GCF_902827215.1	PRJNA224116	SAMEA6634591		na	573	573	Klebsiella pneumoniae		SB5881	latest	Complete Genome	Major	Full	2020-04-23	SB5881	Institut Pasteur	GCA_902827215.1	identical	https://ftp.ncbi.nlm.nih.gov/genomes/all/GCF/902/827/215/GCF_902827215.1_SB5881			na
GCF_904863075.1	PRJNA224116	SAMEA3357214		na	573	573	Klebsiella pneumoniae		INF334-sc-2280143	latest	Complete Genome	Major	Full	2020-11-01	INF334	Monash University	GCA_904863075.1	identical	https://ftp.ncbi.nlm.nih.gov/genomes/all/GCF/904/863/075/GCF_904863075.1_INF334			na
GCF_904863095.1	PRJNA224116	SAMEA3357107		na	573	573	Klebsiella pneumoniae		INF174-sc-2280034	latest	Complete Genome	Major	Full	2020-11-01	INF174	Monash University	GCA_904863095.1	identical	https://ftp.ncbi.nlm.nih.gov/genomes/all/GCF/904/863/095/GCF_904863095.1_INF174			na
GCF_904863115.1	PRJNA224116	SAMEA3357208		na	573	573	Klebsiella pneumoniae		INF329-sc-2280137	latest	Complete Genome	Major	Full	2020-11-01	INF329	Monash University	GCA_904863115.1	identical	https://ftp.ncbi.nlm.nih.gov/genomes/all/GCF/904/863/115/GCF_904863115.1_INF329			na
GCF_904863125.1	PRJNA224116	SAMEA3357260		na	573	573	Klebsiella pneumoniae		INF357-sc-2280189	latest	Complete Genome	Major	Full	2020-11-01	INF357	Monash University	GCA_904863125.1	identical	https://ftp.ncbi.nlm.nih.gov/genomes/all/GCF/904/863/125/GCF_904863125.1_INF357			na
GCF_904863135.1	PRJNA224116	SAMEA3357175		na	573	573	Klebsiella pneumoniae		INF310-sc-2280104	latest	Complete Genome	Major	Full	2020-11-01	INF310	Monash University	GCA_904863135.1	identical	https://ftp.ncbi.nlm.nih.gov/genomes/all/GCF/904/863/135/GCF_904863135.1_INF310			na
GCF_904863145.1	PRJNA224116	SAMEA3357068		na	573	573	Klebsiella pneumoniae		INF072-sc-2279995	latest	Complete Genome	Major	Full	2020-11-01	INF072	Monash University	GCA_904863145.1	identical	https://ftp.ncbi.nlm.nih.gov/genomes/all/GCF/904/863/145/GCF_904863145.1_INF072			na
GCF_904863195.1	PRJNA224116	SAMEA3357033		na	573	573	Klebsiella pneumoniae		INF133-sc-2279960	latest	Complete Genome	Major	Full	2020-11-01	INF133	Monash University	GCA_904863195.1	identical	https://ftp.ncbi.nlm.nih.gov/genomes/all/GCF/904/863/195/GCF_904863195.1_INF133			na
GCF_904863205.1	PRJNA224116	SAMEA3356952		na	573	573	Klebsiella pneumoniae		INF008-sc-2279879	latest	Complete Genome	Major	Full	2020-11-01	INF008	Monash University	GCA_904863205.1	identical	https://ftp.ncbi.nlm.nih.gov/genomes/all/GCF/904/863/205/GCF_904863205.1_INF008			na
GCF_904863215.1	PRJNA224116	SAMN06112222		na	573	573	Klebsiella pneumoniae		INF277	latest	Complete Genome	Major	Full	2020-11-01	INF277	Monash University	GCA_904863215.1	identical	https://ftp.ncbi.nlm.nih.gov/genomes/all/GCF/904/863/215/GCF_904863215.1_INF277			na
GCF_904863225.1	PRJNA224116	SAMN06112204		na	573	573	Klebsiella pneumoniae		KSB1_6J	latest	Complete Genome	Major	Full	2020-11-01	KSB1_6J	Monash University	GCA_904863225.1	identical	https://ftp.ncbi.nlm.nih.gov/genomes/all/GCF/904/863/225/GCF_904863225.1_KSB1_6J			na
GCF_904863245.1	PRJNA224116	SAMEA3357256		na	573	573	Klebsiella pneumoniae		INF355-sc-2280185	latest	Complete Genome	Major	Full	2020-11-01	INF355	Monash University	GCA_904863245.1	identical	https://ftp.ncbi.nlm.nih.gov/genomes/all/GCF/904/863/245/GCF_904863245.1_INF355			na
GCF_904863265.1	PRJNA224116	SAMEA3357075		na	573	573	Klebsiella pneumoniae		INF156-sc-2280002	latest	Complete Genome	Major	Full	2020-11-01	INF156	Monash University	GCA_904863265.1	identical	https://ftp.ncbi.nlm.nih.gov/genomes/all/GCF/904/863/265/GCF_904863265.1_INF156			na
GCF_904863275.1	PRJNA224116	SAMEA3357126		na	573	573	Klebsiella pneumoniae		INF188-sc-2280054	latest	Complete Genome	Major	Full	2020-11-01	INF188	Monash University	GCA_904863275.1	identical	https://ftp.ncbi.nlm.nih.gov/genomes/all/GCF/904/863/275/GCF_904863275.1_INF188			na
GCF_904863285.1	PRJNA224116	SAMEA3357192		na	573	573	Klebsiella pneumoniae		INF231-sc-2280121	latest	Complete Genome	Major	Full	2020-11-01	INF231	Monash University	GCA_904863285.1	identical	https://ftp.ncbi.nlm.nih.gov/genomes/all/GCF/904/863/285/GCF_904863285.1_INF231			na
GCF_904863295.1	PRJNA224116	SAMEA3357408		na	573	573	Klebsiella pneumoniae		KSB2_2B-sc-2280339	latest	Complete Genome	Major	Full	2020-11-01	KSB2_2B	Monash University	GCA_904863295.1	identical	https://ftp.ncbi.nlm.nih.gov/genomes/all/GCF/904/863/295/GCF_904863295.1_KSB2_2B			na
GCF_904863325.1	PRJNA224116	SAMEA3357254		na	573	573	Klebsiella pneumoniae		INF354-sc-2280183	latest	Complete Genome	Major	Full	2020-11-01	INF354	Monash University	GCA_904863325.1	identical	https://ftp.ncbi.nlm.nih.gov/genomes/all/GCF/904/863/325/GCF_904863325.1_INF354			na
GCF_904863335.1	PRJNA224116	SAMN06112194		na	573	573	Klebsiella pneumoniae		KSB1_5B	latest	Complete Genome	Major	Full	2020-11-01	KSB1_5B	Monash University	GCA_904863335.1	identical	https://ftp.ncbi.nlm.nih.gov/genomes/all/GCF/904/863/335/GCF_904863335.1_KSB1_5B			na
GCF_904863355.1	PRJNA224116	SAMEA3357060		na	573	573	Klebsiella pneumoniae		INF148-sc-2279987	latest	Complete Genome	Major	Full	2020-11-01	INF148	Monash University	GCA_904863355.1	identical	https://ftp.ncbi.nlm.nih.gov/genomes/all/GCF/904/863/355/GCF_904863355.1_INF148			na
GCF_904863365.1	PRJNA224116	SAMEA3357023		na	573	573	Klebsiella pneumoniae		INF049-sc-2279950	latest	Complete Genome	Major	Full	2020-11-01	INF049	Monash University	GCA_904863365.1	identical	https://ftp.ncbi.nlm.nih.gov/genomes/all/GCF/904/863/365/GCF_904863365.1_INF049			na
GCF_904863395.1	PRJNA224116	SAMEA3357225		na	573	573	Klebsiella pneumoniae		INF250-sc-2280154	latest	Complete Genome	Major	Full	2020-11-01	INF250	Monash University	GCA_904863395.1	identical	https://ftp.ncbi.nlm.nih.gov/genomes/all/GCF/904/863/395/GCF_904863395.1_INF250			na
GCF_904863405.1	PRJNA224116	SAMEA3357158		na	573	573	Klebsiella pneumoniae		INF215-sc-2280087	latest	Complete Genome	Major	Full	2020-11-01	INF215	Monash University	GCA_904863405.1	identical	https://ftp.ncbi.nlm.nih.gov/genomes/all/GCF/904/863/405/GCF_904863405.1_INF215			na
GCF_904863425.1	PRJNA224116	SAMEA3357241		na	573	573	Klebsiella pneumoniae		INF348-sc-2280170	latest	Complete Genome	Major	Full	2020-11-01	INF348	Monash University	GCA_904863425.1	identical	https://ftp.ncbi.nlm.nih.gov/genomes/all/GCF/904/863/425/GCF_904863425.1_INF348			na
GCF_904863435.1	PRJNA224116	SAMN07738870		na	573	573	Klebsiella pneumoniae	strain=KSB1_1B		latest	Complete Genome	Major	Full	2020-11-01	KSB1_1B	Monash University	GCA_904863435.1	identical	https://ftp.ncbi.nlm.nih.gov/genomes/all/GCF/904/863/435/GCF_904863435.1_KSB1_1B			na
GCF_904864445.1	PRJNA224116	SAMEA3357345		na	573	573	Klebsiella pneumoniae		KSB1_6G-sc-2280276	latest	Complete Genome	Major	Full	2020-11-01	KSB1_6G	Monash University	GCA_904864445.1	identical	https://ftp.ncbi.nlm.nih.gov/genomes/all/GCF/904/864/445/GCF_904864445.1_KSB1_6G			na
GCF_904864465.1	PRJNA224116	SAMN06112224		na	573	573	Klebsiella pneumoniae		INF298	latest	Complete Genome	Major	Full	2020-11-01	INF298	Monash University	GCA_904864465.1	identical	https://ftp.ncbi.nlm.nih.gov/genomes/all/GCF/904/864/465/GCF_904864465.1_INF298			na
GCF_904864475.1	PRJNA224116	SAMEA3357096		na	573	573	Klebsiella pneumoniae		INF168-sc-2280023	latest	Complete Genome	Major	Full	2020-11-01	INF168	Monash University	GCA_904864475.1	identical	https://ftp.ncbi.nlm.nih.gov/genomes/all/GCF/904/864/475/GCF_904864475.1_INF168			na
GCF_904864505.1	PRJNA224116	SAMEA3357212		na	573	573	Klebsiella pneumoniae		INF331-sc-2280141	latest	Complete Genome	Major	Full	2020-11-01	INF331	Monash University	GCA_904864505.1	identical	https://ftp.ncbi.nlm.nih.gov/genomes/all/GCF/904/864/505/GCF_904864505.1_INF331			na
GCF_904864515.1	PRJNA224116	SAMEA3357423		na	573	573	Klebsiella pneumoniae		KSB2_2C-sc-2280354	latest	Complete Genome	Major	Full	2020-11-01	KSB2_2C	Monash University	GCA_904864515.1	identical	https://ftp.ncbi.nlm.nih.gov/genomes/all/GCF/904/864/515/GCF_904864515.1_KSB2_2C			na
GCF_904864525.1	PRJNA224116	SAMEA3357245		na	573	573	Klebsiella pneumoniae		INF350-sc-2280174	latest	Complete Genome	Major	Full	2020-11-01	INF350	Monash University	GCA_904864525.1	identical	https://ftp.ncbi.nlm.nih.gov/genomes/all/GCF/904/864/525/GCF_904864525.1_INF350			na
GCF_904864535.1	PRJNA224116	SAMEA3357177		na	573	573	Klebsiella pneumoniae		INF313-sc-2280106	latest	Complete Genome	Major	Full	2020-11-01	INF313	Monash University	GCA_904864535.1	identical	https://ftp.ncbi.nlm.nih.gov/genomes/all/GCF/904/864/535/GCF_904864535.1_INF313			na
GCF_904864545.1	PRJNA224116	SAMEA3357378		na	573	573	Klebsiella pneumoniae		KSB1_9J-sc-2280309	latest	Complete Genome	Major	Full	2020-11-01	KSB1_9J	Monash University	GCA_904864545.1	identical	https://ftp.ncbi.nlm.nih.gov/genomes/all/GCF/904/864/545/GCF_904864545.1_KSB1_9J			na
GCF_904864565.1	PRJNA224116	SAMEA3356991		na	573	573	Klebsiella pneumoniae		INF032-sc-2279918	latest	Complete Genome	Major	Full	2020-11-01	INF032	Monash University	GCA_904864565.1	identical	https://ftp.ncbi.nlm.nih.gov/genomes/all/GCF/904/864/565/GCF_904864565.1_INF032			na
GCF_904864595.1	PRJNA224116	SAMN06112228		na	573	573	Klebsiella pneumoniae		INF333	latest	Complete Genome	Major	Full	2020-11-01	INF333	Monash University	GCA_904864595.1	identical	https://ftp.ncbi.nlm.nih.gov/genomes/all/GCF/904/864/595/GCF_904864595.1_INF333			na
GCF_904864605.1	PRJNA224116	SAMEA3357013		na	573	573	Klebsiella pneumoniae		INF044-sc-2279940	latest	Complete Genome	Major	Full	2020-11-01	INF044	Monash University	GCA_904864605.1	identical	https://ftp.ncbi.nlm.nih.gov/genomes/all/GCF/904/864/605/GCF_904864605.1_INF044			na
GCF_904864625.1	PRJNA224116	SAMEA3357101		na	573	573	Klebsiella pneumoniae		INF171-sc-2280028	latest	Complete Genome	Major	Full	2020-11-01	INF171	Monash University	GCA_904864625.1	identical	https://ftp.ncbi.nlm.nih.gov/genomes/all/GCF/904/864/625/GCF_904864625.1_INF171			na
GCF_904864645.1	PRJNA224116	SAMEA3357081		na	573	573	Klebsiella pneumoniae		INF079-sc-2280008	latest	Complete Genome	Major	Full	2020-11-01	INF079	Monash University	GCA_904864645.1	identical	https://ftp.ncbi.nlm.nih.gov/genomes/all/GCF/904/864/645/GCF_904864645.1_INF079			na
GCF_904865675.1	PRJNA224116	SAMEA3357262		na	573	573	Klebsiella pneumoniae		INF358-sc-2280191	latest	Complete Genome	Major	Full	2020-11-01	INF358	Monash University	GCA_904865675.1	identical	https://ftp.ncbi.nlm.nih.gov/genomes/all/GCF/904/865/675/GCF_904865675.1_INF358			na
GCF_904865685.1	PRJNA224116	SAMEA3357121		na	573	573	Klebsiella pneumoniae		INF182-sc-2280049	latest	Complete Genome	Major	Full	2020-11-01	INF182	Monash University	GCA_904865685.1	identical	https://ftp.ncbi.nlm.nih.gov/genomes/all/GCF/904/865/685/GCF_904865685.1_INF182			na
GCF_904865695.1	PRJNA224116	SAMEA3357187		na	573	573	Klebsiella pneumoniae		INF319-sc-2280116	latest	Complete Genome	Major	Full	2020-11-01	INF319	Monash University	GCA_904865695.1	identical	https://ftp.ncbi.nlm.nih.gov/genomes/all/GCF/904/865/695/GCF_904865695.1_INF319			na
GCF_904865715.1	PRJNA224116	SAMEA3357352		na	573	573	Klebsiella pneumoniae		KSB1_5H-sc-2280283	latest	Complete Genome	Major	Full	2020-11-01	KSB1_5H	Monash University	GCA_904865715.1	identical	https://ftp.ncbi.nlm.nih.gov/genomes/all/GCF/904/865/715/GCF_904865715.1_KSB1_5H			na
GCF_904865735.1	PRJNA224116	SAMEA3357269		na	573	573	Klebsiella pneumoniae		INF361-sc-2280198	latest	Complete Genome	Major	Full	2020-11-01	INF361	Monash University	GCA_904865735.1	identical	https://ftp.ncbi.nlm.nih.gov/genomes/all/GCF/904/865/735/GCF_904865735.1_INF361			na
GCF_904865745.1	PRJNA224116	SAMEA3357219		na	573	573	Klebsiella pneumoniae		INF247-sc-2280148	latest	Complete Genome	Major	Full	2020-11-01	INF247	Monash University	GCA_904865745.1	identical	https://ftp.ncbi.nlm.nih.gov/genomes/all/GCF/904/865/745/GCF_904865745.1_INF247			na
GCF_904865755.1	PRJNA224116	SAMEA3357226		na	573	573	Klebsiella pneumoniae		INF341-sc-2280155	latest	Complete Genome	Major	Full	2020-11-01	INF341	Monash University	GCA_904865755.1	identical	https://ftp.ncbi.nlm.nih.gov/genomes/all/GCF/904/865/755/GCF_904865755.1_INF341			na
GCF_904865765.1	PRJNA224116	SAMEA3357401		na	573	573	Klebsiella pneumoniae		KSB2_9A-sc-2280332	latest	Complete Genome	Major	Full	2020-11-01	KSB2_9A	Monash University	GCA_904865765.1	identical	https://ftp.ncbi.nlm.nih.gov/genomes/all/GCF/904/865/765/GCF_904865765.1_KSB2_9A			na
GCF_904865785.1	PRJNA224116	SAMEA3357050		na	573	573	Klebsiella pneumoniae		INF142-sc-2279977	latest	Complete Genome	Major	Full	2020-11-01	INF142	Monash University	GCA_904865785.1	identical	https://ftp.ncbi.nlm.nih.gov/genomes/all/GCF/904/865/785/GCF_904865785.1_INF142			na
GCF_904865795.1	PRJNA224116	SAMEA3357419		na	573	573	Klebsiella pneumoniae		KSB2_10B-sc-2280350	latest	Complete Genome	Major	Full	2020-11-01	KSB2_10B	Monash University	GCA_904865795.1	identical	https://ftp.ncbi.nlm.nih.gov/genomes/all/GCF/904/865/795/GCF_904865795.1_KSB2_10B			na
GCF_904865805.1	PRJNA224116	SAMEA3357052		na	573	573	Klebsiella pneumoniae		INF144-sc-2279979	latest	Complete Genome	Major	Full	2020-11-01	INF144	Monash University	GCA_904865805.1	identical	https://ftp.ncbi.nlm.nih.gov/genomes/all/GCF/904/865/805/GCF_904865805.1_INF144			na
GCF_904865815.1	PRJNA224116	SAMEA3357277		na	573	573	Klebsiella pneumoniae		INF281-sc-2280206	latest	Complete Genome	Major	Full	2020-11-01	INF281	Monash University	GCA_904865815.1	identical	https://ftp.ncbi.nlm.nih.gov/genomes/all/GCF/904/865/815/GCF_904865815.1_INF281			na
GCF_904865825.1	PRJNA224116	SAMEA3356961		na	573	573	Klebsiella pneumoniae		INF018-sc-2279888	latest	Complete Genome	Major	Full	2020-11-01	INF018	Monash University	GCA_904865825.1	identical	https://ftp.ncbi.nlm.nih.gov/genomes/all/GCF/904/865/825/GCF_904865825.1_INF018			na
GCF_904865845.1	PRJNA224116	SAMEA3357161		na	573	573	Klebsiella pneumoniae		INF302-sc-2280090	latest	Complete Genome	Major	Full	2020-11-01	INF302	Monash University	GCA_904865845.1	identical	https://ftp.ncbi.nlm.nih.gov/genomes/all/GCF/904/865/845/GCF_904865845.1_INF302			na
GCF_904866195.1	PRJNA224116	SAMEA3357203		na	573	573	Klebsiella pneumoniae		INF327-sc-2280132	latest	Complete Genome	Major	Full	2020-11-01	INF327	Monash University	GCA_904866195.1	identical	https://ftp.ncbi.nlm.nih.gov/genomes/all/GCF/904/866/195/GCF_904866195.1_INF327			na
GCF_904866205.1	PRJNA224116	SAMEA3357054		na	573	573	Klebsiella pneumoniae		INF145-sc-2279981	latest	Complete Genome	Major	Full	2020-11-01	INF145	Monash University	GCA_904866205.1	identical	https://ftp.ncbi.nlm.nih.gov/genomes/all/GCF/904/866/205/GCF_904866205.1_INF145			na
GCF_904866215.1	PRJNA224116	SAMEA3357265		na	573	573	Klebsiella pneumoniae		INF359-sc-2280194	latest	Complete Genome	Major	Full	2020-11-01	INF359	Monash University	GCA_904866215.1	identical	https://ftp.ncbi.nlm.nih.gov/genomes/all/GCF/904/866/215/GCF_904866215.1_INF359			na
GCF_904866235.1	PRJNA224116	SAMEA3357009		na	573	573	Klebsiella pneumoniae		INF122-sc-2279936	latest	Complete Genome	Major	Full	2020-11-01	INF122	Monash University	GCA_904866235.1	identical	https://ftp.ncbi.nlm.nih.gov/genomes/all/GCF/904/866/235/GCF_904866235.1_INF122			na
GCF_904866255.1	PRJNA224116	SAMEA3357174		na	573	573	Klebsiella pneumoniae		INF223-sc-2280103	latest	Complete Genome	Major	Full	2020-11-01	INF223	Monash University	GCA_904866255.1	identical	https://ftp.ncbi.nlm.nih.gov/genomes/all/GCF/904/866/255/GCF_904866255.1_INF223			na
GCF_904866285.1	PRJNA224116	SAMEA3357233		na	573	573	Klebsiella pneumoniae		INF344-sc-2280162	latest	Complete Genome	Major	Full	2020-11-01	INF344	Monash University	GCA_904866285.1	identical	https://ftp.ncbi.nlm.nih.gov/genomes/all/GCF/904/866/285/GCF_904866285.1_INF344			na
GCF_904866295.1	PRJNA224116	SAMEA3357421		na	573	573	Klebsiella pneumoniae		KSB2_1C-sc-2280352	latest	Complete Genome	Major	Full	2020-11-01	KSB2_1C	Monash University	GCA_904866295.1	identical	https://ftp.ncbi.nlm.nih.gov/genomes/all/GCF/904/866/295/GCF_904866295.1_KSB2_1C			na
GCF_904866315.1	PRJNA224116	SAMEA3357237		na	573	573	Klebsiella pneumoniae		INF346-sc-2280166	latest	Complete Genome	Major	Full	2020-11-01	INF346	Monash University	GCA_904866315.1	identical	https://ftp.ncbi.nlm.nih.gov/genomes/all/GCF/904/866/315/GCF_904866315.1_INF346			na
GCF_904866325.1	PRJNA224116	SAMEA3357155		na	573	573	Klebsiella pneumoniae		INF299-sc-2280084	latest	Complete Genome	Major	Full	2020-11-01	INF299	Monash University	GCA_904866325.1	identical	https://ftp.ncbi.nlm.nih.gov/genomes/all/GCF/904/866/325/GCF_904866325.1_INF299			na
GCF_904866335.1	PRJNA224116	SAMEA3357253		na	573	573	Klebsiella pneumoniae		INF266-sc-2280182	latest	Complete Genome	Major	Full	2020-11-01	INF266	Monash University	GCA_904866335.1	identical	https://ftp.ncbi.nlm.nih.gov/genomes/all/GCF/904/866/335/GCF_904866335.1_INF266			na
GCF_904866375.1	PRJNA224116	SAMEA3357211		na	573	573	Klebsiella pneumoniae		INF242-sc-2280140	latest	Complete Genome	Major	Full	2020-11-01	INF242	Monash University	GCA_904866375.1	identical	https://ftp.ncbi.nlm.nih.gov/genomes/all/GCF/904/866/375/GCF_904866375.1_INF242			na
GCF_904866395.1	PRJNA224116	SAMEA3357191		na	573	573	Klebsiella pneumoniae		INF321-sc-2280120	latest	Complete Genome	Major	Full	2020-11-01	INF321	Monash University	GCA_904866395.1	identical	https://ftp.ncbi.nlm.nih.gov/genomes/all/GCF/904/866/395/GCF_904866395.1_INF321			na
GCF_904866405.1	PRJNA224116	SAMEA3357273		na	573	573	Klebsiella pneumoniae		INF279-sc-2280202	latest	Complete Genome	Major	Full	2020-11-01	INF279	Monash University	GCA_904866405.1	identical	https://ftp.ncbi.nlm.nih.gov/genomes/all/GCF/904/866/405/GCF_904866405.1_INF279			na
GCF_904866415.1	PRJNA224116	SAMEA3357140		na	573	573	Klebsiella pneumoniae		INF201-sc-2280069	latest	Complete Genome	Major	Full	2020-11-01	INF201	Monash University	GCA_904866415.1	identical	https://ftp.ncbi.nlm.nih.gov/genomes/all/GCF/904/866/415/GCF_904866415.1_INF201			na
GCF_904866425.1	PRJNA224116	SAMEA3357053		na	573	573	Klebsiella pneumoniae		INF065-sc-2279980	latest	Complete Genome	Major	Full	2020-11-01	INF065	Monash University	GCA_904866425.1	identical	https://ftp.ncbi.nlm.nih.gov/genomes/all/GCF/904/866/425/GCF_904866425.1_INF065			na
GCF_904866435.1	PRJNA224116	SAMEA3357003		na	573	573	Klebsiella pneumoniae		INF119-sc-2279930	latest	Complete Genome	Major	Full	2020-11-01	INF119	Monash University	GCA_904866435.1	identical	https://ftp.ncbi.nlm.nih.gov/genomes/all/GCF/904/866/435/GCF_904866435.1_INF119			na
GCF_904866445.1	PRJNA224116	SAMEA3357165		na	573	573	Klebsiella pneumoniae		INF305-sc-2280094	latest	Complete Genome	Major	Full	2020-11-01	INF305	Monash University	GCA_904866445.1	identical	https://ftp.ncbi.nlm.nih.gov/genomes/all/GCF/904/866/445/GCF_904866445.1_INF305			na
GCF_904866465.1	PRJNA224116	SAMEA3357086		na	573	573	Klebsiella pneumoniae		INF161-sc-2280013	latest	Complete Genome	Major	Full	2020-11-01	INF161	Monash University	GCA_904866465.1	identical	https://ftp.ncbi.nlm.nih.gov/genomes/all/GCF/904/866/465/GCF_904866465.1_INF161			na
GCF_904866475.1	PRJNA224116	SAMN06112206		na	573	573	Klebsiella pneumoniae		KSB2_9B	latest	Complete Genome	Major	Full	2020-11-01	KSB2_9B	Monash University	GCA_904866475.1	identical	https://ftp.ncbi.nlm.nih.gov/genomes/all/GCF/904/866/475/GCF_904866475.1_KSB2_9B			na
GCF_904866485.1	PRJNA224116	SAMN06112200		na	573	573	Klebsiella pneumoniae		KSB1_1H	latest	Complete Genome	Major	Full	2020-11-01	KSB1_1H	Monash University	GCA_904866485.1	identical	https://ftp.ncbi.nlm.nih.gov/genomes/all/GCF/904/866/485/GCF_904866485.1_KSB1_1H			na
GCF_904866505.1	PRJNA224116	SAMEA3357196		na	573	573	Klebsiella pneumoniae		INF323-sc-2280125	latest	Complete Genome	Major	Full	2020-11-01	INF323	Monash University	GCA_904866505.1	identical	https://ftp.ncbi.nlm.nih.gov/genomes/all/GCF/904/866/505/GCF_904866505.1_INF323			na
GCF_904866535.1	PRJNA224116	SAMEA3357311		na	573	573	Klebsiella pneumoniae		KSB1_8C-sc-2280241	latest	Complete Genome	Major	Full	2020-11-01	KSB1_8C	Monash University	GCA_904866535.1	identical	https://ftp.ncbi.nlm.nih.gov/genomes/all/GCF/904/866/535/GCF_904866535.1_KSB1_8C			na
GCF_904866555.1	PRJNA224116	SAMEA3356970		na	573	573	Klebsiella pneumoniae		INF102-sc-2279897	latest	Complete Genome	Major	Full	2020-11-01	INF102	Monash University	GCA_904866555.1	identical	https://ftp.ncbi.nlm.nih.gov/genomes/all/GCF/904/866/555/GCF_904866555.1_INF102			na
GCF_910589455.1	PRJNA224116	SAMEA7708245		na	573	573	Klebsiella pneumoniae	strain=Kp1	Kp1	latest	Complete Genome	Major	Full	2021-07-06	Kp1-VIM	Institut Pasteur	GCA_910589455.1	identical	https://ftp.ncbi.nlm.nih.gov/genomes/all/GCF/910/589/455/GCF_910589455.1_Kp1-VIM			na
GCF_911728565.1	PRJNA224116	SAMEA8995931		na	573	573	Klebsiella pneumoniae		Klebsiella pneumoniae	latest	Complete Genome	Major	Full	2021-08-05	sample22_klebsiella_pneumoniae	Erasmus University Medical Center	GCA_911728565.1	identical	https://ftp.ncbi.nlm.nih.gov/genomes/all/GCF/911/728/565/GCF_911728565.1_sample22_klebsiella_pneumoniae			na

## Sheet: Enterococcus faecalis
Enterococcus faecalis reference genome used . Total 68 complete level Enterococcus faecalis genomes were used.
assembly_accession	bioproject	biosample	wgs_master	refseq_category	taxid	species_taxid	organism_name	infraspecific_name	isolate	version_status	assembly_level	release_type	genome_rep	seq_rel_date	asm_name	submitter	gbrs_paired_asm	paired_asm_comp	ftp_path	excluded_from_refseq	relation_to_type_material	asm_not_live_date
GCF_000007785.1	PRJNA224116	SAMN02603978		na	226185	1351	Enterococcus faecalis V583	strain=V583		latest	Complete Genome	Major	Full	2003-03-28	ASM778v1	TIGR	GCA_000007785.1	identical	https://ftp.ncbi.nlm.nih.gov/genomes/all/GCF/000/007/785/GCF_000007785.1_ASM778v1			na
GCF_000172575.2	PRJNA224116	SAMN02603002		na	474186	1351	Enterococcus faecalis OG1RF	strain=OG1RF		latest	Complete Genome	Major	Full	2011-04-06	ASM17257v2	Baylor College of Medicine	GCA_000172575.2	identical	https://ftp.ncbi.nlm.nih.gov/genomes/all/GCF/000/172/575/GCF_000172575.2_ASM17257v2			na
GCF_000281195.1	PRJNA224116	SAMN02603765		na	1206105	1351	Enterococcus faecalis D32	strain=D32		latest	Complete Genome	Major	Full	2012-07-24	ASM28119v1	Robert Koch Institute	GCA_000281195.1	identical	https://ftp.ncbi.nlm.nih.gov/genomes/all/GCF/000/281/195/GCF_000281195.1_ASM28119v1			na
GCF_000317915.1	PRJNA224116	SAMEA2272087		na	1261557	1351	Enterococcus faecalis str. Symbioflor 1	strain=Symbioflor 1		latest	Complete Genome	Major	Full	2012-12-03	ASM31791v1	JLU	GCA_000317915.1	identical	https://ftp.ncbi.nlm.nih.gov/genomes/all/GCF/000/317/915/GCF_000317915.1_ASM31791v1			na
GCF_000391485.2	PRJNA224116	SAMN00808929		na	1157365	1351	Enterococcus faecalis EnGen0107	strain=B594		latest	Complete Genome	Major	Full	2019-07-30	ASM39148v2	Broad Institute	GCA_000391485.2	identical	https://ftp.ncbi.nlm.nih.gov/genomes/all/GCF/000/391/485/GCF_000391485.2_ASM39148v2			na
GCF_000550745.1	PRJNA224116	SAMN03081447		na	1287066	1351	Enterococcus faecalis DENG1	strain=DENG1		latest	Complete Genome	Major	Full	2014-02-05	ASM55074v1	The Affiliated Shenzhen Nanshan Hospital of Guangdong Medical College	GCA_000550745.1	identical	https://ftp.ncbi.nlm.nih.gov/genomes/all/GCF/000/550/745/GCF_000550745.1_ASM55074v1			na
GCF_000742975.1	PRJNA224116	SAMN02870637		na	1201292	1351	Enterococcus faecalis ATCC 29212	strain=29212		latest	Complete Genome	Major	Full	2014-08-22	ASM74297v1	Los Alamos National Laboratory	GCA_000742975.1	identical	https://ftp.ncbi.nlm.nih.gov/genomes/all/GCF/000/742/975/GCF_000742975.1_ASM74297v1			na
GCF_001598635.1	PRJNA224116	SAMN04585513		na	1351	1351	Enterococcus faecalis	strain=LD33		latest	Complete Genome	Major	Full	2016-03-28	ASM159863v1	Harbin Institute of Technology	GCA_001598635.1	identical	https://ftp.ncbi.nlm.nih.gov/genomes/all/GCF/001/598/635/GCF_001598635.1_ASM159863v1			na
GCF_001689055.2	PRJNA224116	SAMN04621616		na	1351	1351	Enterococcus faecalis	strain=KB1		latest	Complete Genome	Major	Full	2017-04-05	ASM168905v2	University of Bern	GCA_001689055.2	identical	https://ftp.ncbi.nlm.nih.gov/genomes/all/GCF/001/689/055/GCF_001689055.2_ASM168905v2			na
GCF_001989555.1	PRJNA224116	SAMN06270347		na	1351	1351	Enterococcus faecalis	strain=CLB21560		latest	Complete Genome	Major	Full	2017-02-07	ASM198955v1	Merck Research Laboratory	GCA_001989555.1	identical	https://ftp.ncbi.nlm.nih.gov/genomes/all/GCF/001/989/555/GCF_001989555.1_ASM198955v1			na
GCF_002163735.1	PRJNA224116	SAMN04859054		na	1351	1351	Enterococcus faecalis	strain=sorialis		latest	Complete Genome	Major	Full	2017-06-02	ASM216373v1	J. Craig Venter Institute	GCA_002163735.1	identical	https://ftp.ncbi.nlm.nih.gov/genomes/all/GCF/002/163/735/GCF_002163735.1_ASM216373v1			na
GCF_002208945.1	PRJNA224116	SAMN06173351		na	1351	1351	Enterococcus faecalis	strain=FDAARGOS_338		latest	Complete Genome	Major	Full	2018-03-06	ASM220894v2	University of Maryland School of Medicine Institute for Genome Sciences (IGS) - sequencing center	GCA_002208945.2	identical	https://ftp.ncbi.nlm.nih.gov/genomes/all/GCF/002/208/945/GCF_002208945.1_ASM220894v2			na
GCF_002289045.2	PRJNA224116	SAMN07572761		na	1351	1351	Enterococcus faecalis	strain=H25		latest	Complete Genome	Major	Full	2018-06-05	ASM228904v2	University of Leicester	GCA_002289045.2	identical	https://ftp.ncbi.nlm.nih.gov/genomes/all/GCF/002/289/045/GCF_002289045.2_ASM228904v2			na
GCF_002355755.1	PRJNA224116	SAMD00056606		na	1351	1351	Enterococcus faecalis	strain=W11		latest	Complete Genome	Major	Full	2016-08-04	ASM235575v1	Okayama University of Science	GCA_002355755.1	identical	https://ftp.ncbi.nlm.nih.gov/genomes/all/GCF/002/355/755/GCF_002355755.1_ASM235575v1			na
GCF_002814115.1	PRJNA224116	SAMN07371835		na	565651	1351	Enterococcus faecalis ARO1/DG	strain=ARO1/DG		latest	Complete Genome	Major	Full	2017-12-07	ASM281411v1	Otago University	GCA_002814115.1	identical	https://ftp.ncbi.nlm.nih.gov/genomes/all/GCF/002/814/115/GCF_002814115.1_ASM281411v1			na
GCF_003030425.1	PRJNA224116	SAMN06173337		na	1351	1351	Enterococcus faecalis	strain=FDAARGOS_324		latest	Complete Genome	Major	Full	2018-04-02	ASM303042v1	US Food and Drug Administration	GCA_003030425.1	identical	https://ftp.ncbi.nlm.nih.gov/genomes/all/GCF/003/030/425/GCF_003030425.1_ASM303042v1			na
GCF_003345275.1	PRJNA224116	SAMN09640605		na	1351	1351	Enterococcus faecalis	strain=TY1	flatfish	latest	Complete Genome	Major	Full	2018-07-30	ASM334527v1	National Leading Research Laboratory of Drug Resistance Proteomics	GCA_003345275.1	identical	https://ftp.ncbi.nlm.nih.gov/genomes/all/GCF/003/345/275/GCF_003345275.1_ASM334527v1			na
GCF_003812665.1	PRJNA224116	SAMN10163222		na	1351	1351	Enterococcus faecalis	strain=FDAARGOS_528		latest	Complete Genome	Major	Full	2018-11-21	ASM381266v1	US Food and Drug Administration	GCA_003812665.1	identical	https://ftp.ncbi.nlm.nih.gov/genomes/all/GCF/003/812/665/GCF_003812665.1_ASM381266v1			na
GCF_003966385.1	PRJNA224116	SAMD00113788		na	1351	1351	Enterococcus faecalis	strain=KUB3006		latest	Complete Genome	Major	Full	2018-05-08	ASM396638v1	Laboratory of Bacterial Genomics, Pathogen Genomics Center, National Institute of Infectious Diseases	GCA_003966385.1	identical	https://ftp.ncbi.nlm.nih.gov/genomes/all/GCF/003/966/385/GCF_003966385.1_ASM396638v1			na
GCF_003966405.1	PRJNA224116	SAMD00113789		na	1351	1351	Enterococcus faecalis	strain=KUB3007		latest	Complete Genome	Major	Full	2018-05-08	ASM396640v1	Laboratory of Bacterial Genomics, Pathogen Genomics Center, National Institute of Infectious Diseases	GCA_003966405.1	identical	https://ftp.ncbi.nlm.nih.gov/genomes/all/GCF/003/966/405/GCF_003966405.1_ASM396640v1			na
GCF_004332015.1	PRJNA224116	SAMN08689725		na	1351	1351	Enterococcus faecalis	strain=CVM N48037F		latest	Complete Genome	Major	Full	2019-03-07	ASM433201v1	FDA	GCA_004332015.1	identical	https://ftp.ncbi.nlm.nih.gov/genomes/all/GCF/004/332/015/GCF_004332015.1_ASM433201v1			na
GCF_004332035.1	PRJNA224116	SAMN08689724		na	1351	1351	Enterococcus faecalis	strain=CVM N60443F		latest	Complete Genome	Major	Full	2019-03-07	ASM433203v1	FDA	GCA_004332035.1	identical	https://ftp.ncbi.nlm.nih.gov/genomes/all/GCF/004/332/035/GCF_004332035.1_ASM433203v1			na
GCF_005158025.1	PRJNA224116	SAMN08803040		na	1351	1351	Enterococcus faecalis	strain=FC		latest	Complete Genome	Major	Full	2019-05-06	ASM515802v1	Inner Mongolia University for the Nationalities	GCA_005158025.1	identical	https://ftp.ncbi.nlm.nih.gov/genomes/all/GCF/005/158/025/GCF_005158025.1_ASM515802v1			na
GCF_005484525.1	PRJNA224116	SAMN11388367		na	1351	1351	Enterococcus faecalis	strain=SGAir0397		latest	Complete Genome	Major	Full	2019-05-17	ASM548452v1	Nanyang Technological University	GCA_005484525.1	identical	https://ftp.ncbi.nlm.nih.gov/genomes/all/GCF/005/484/525/GCF_005484525.1_ASM548452v1			na
GCF_005979285.1	PRJNA224116	SAMN09428129		na	1351	1351	Enterococcus faecalis	strain=C25		latest	Complete Genome	Major	Full	2019-06-04	ASM597928v1	Sichuan University	GCA_005979285.1	identical	https://ftp.ncbi.nlm.nih.gov/genomes/all/GCF/005/979/285/GCF_005979285.1_ASM597928v1			na
GCF_005979305.1	PRJNA224116	SAMN09428130		na	1351	1351	Enterococcus faecalis	strain=C54		latest	Complete Genome	Major	Full	2019-06-04	ASM597930v1	Sichuan University	GCA_005979305.1	identical	https://ftp.ncbi.nlm.nih.gov/genomes/all/GCF/005/979/305/GCF_005979305.1_ASM597930v1			na
GCF_006349345.1	PRJNA224116	SAMN11959349		na	1351	1351	Enterococcus faecalis	strain=HA-1		latest	Complete Genome	Major	Full	2019-06-15	ASM634934v1	kyungpook national university	GCA_006349345.1	identical	https://ftp.ncbi.nlm.nih.gov/genomes/all/GCF/006/349/345/GCF_006349345.1_ASM634934v1			na
GCF_006364815.1	PRJNA224116	SAMN10346775		na	1351	1351	Enterococcus faecalis	strain=FDAARGOS_611		latest	Complete Genome	Major	Full	2019-06-19	ASM636481v1	US Food and Drug Administration	GCA_006364815.1	identical	https://ftp.ncbi.nlm.nih.gov/genomes/all/GCF/006/364/815/GCF_006364815.1_ASM636481v1			na
GCF_006494835.1	PRJNA224116	SAMN11397621		na	1351	1351	Enterococcus faecalis	strain=VE14089		latest	Complete Genome	Major	Full	2019-06-27	ASM649483v1	INRA Jouy-en-Josas	GCA_006494835.1	identical	https://ftp.ncbi.nlm.nih.gov/genomes/all/GCF/006/494/835/GCF_006494835.1_ASM649483v1			na
GCF_006494855.1	PRJNA224116	SAMN11415942		na	1351	1351	Enterococcus faecalis	strain=VE18379		latest	Complete Genome	Major	Full	2019-06-27	ASM649485v1	INRA Jouy-en-Josas	GCA_006494855.1	identical	https://ftp.ncbi.nlm.nih.gov/genomes/all/GCF/006/494/855/GCF_006494855.1_ASM649485v1			na
GCF_006494875.1	PRJNA224116	SAMN11416928		na	1351	1351	Enterococcus faecalis	strain=VE18395		latest	Complete Genome	Major	Full	2019-06-27	ASM649487v1	INRA Jouy-en-Josas	GCA_006494875.1	identical	https://ftp.ncbi.nlm.nih.gov/genomes/all/GCF/006/494/875/GCF_006494875.1_ASM649487v1			na
GCF_006766145.1	PRJNA224116	SAMN12168219		na	1351	1351	Enterococcus faecalis	strain=DM01		latest	Complete Genome	Major	Full	2019-07-09	ASM676614v1	Dongduk Women's University	GCA_006766145.1	identical	https://ftp.ncbi.nlm.nih.gov/genomes/all/GCF/006/766/145/GCF_006766145.1_ASM676614v1			na
GCF_009498175.3	PRJNA224116	SAMN12272102		na	1351	1351	Enterococcus faecalis	strain=L8		latest	Complete Genome	Major	Full	2021-04-06	ASM949817v3	USP	GCA_009498175.3	identical	https://ftp.ncbi.nlm.nih.gov/genomes/all/GCF/009/498/175/GCF_009498175.3_ASM949817v3			na
GCF_009662495.1	PRJNA224116	SAMN10962800		na	699186	1351	Enterococcus faecalis R712	strain=R712		latest	Complete Genome	Major	Full	2019-11-14	ASM966249v1	Universidad El Bosque	GCA_009662495.1	identical	https://ftp.ncbi.nlm.nih.gov/genomes/all/GCF/009/662/495/GCF_009662495.1_ASM966249v1			na
GCF_010103655.1	PRJNA224116	SAMN12990710		na	1351	1351	Enterococcus faecalis	strain=JY32		latest	Complete Genome	Major	Full	2020-02-03	ASM1010365v1	Northeast Agricultural University	GCA_010103655.1	identical	https://ftp.ncbi.nlm.nih.gov/genomes/all/GCF/010/103/655/GCF_010103655.1_ASM1010365v1			na
GCF_011193375.1	PRJNA224116	SAMN14253864		na	1351	1351	Enterococcus faecalis	strain=ES-1		latest	Complete Genome	Major	Full	2020-03-12	ASM1119337v1	Nanjing agricultural university	GCA_011193375.1	identical	https://ftp.ncbi.nlm.nih.gov/genomes/all/GCF/011/193/375/GCF_011193375.1_ASM1119337v1			na
GCF_012594215.1	PRJNA224116	SAMN13536105		na	1351	1351	Enterococcus faecalis	strain=TH4125		latest	Complete Genome	Major	Full	2020-04-21	ASM1259421v1	Tsinghua University	GCA_012594215.1	identical	https://ftp.ncbi.nlm.nih.gov/genomes/all/GCF/012/594/215/GCF_012594215.1_ASM1259421v1			na
GCF_013344605.1	PRJNA224116	SAMN13182398		na	1351	1351	Enterococcus faecalis	strain=133170041-3		latest	Complete Genome	Major	Full	2020-06-15	ASM1334460v1	Massachusetts Institute of Technology	GCA_013344605.1	identical	https://ftp.ncbi.nlm.nih.gov/genomes/all/GCF/013/344/605/GCF_013344605.1_ASM1334460v1			na
GCF_013344625.1	PRJNA224116	SAMN13182397		na	1351	1351	Enterococcus faecalis	strain=111540047-1		latest	Complete Genome	Major	Full	2020-06-15	ASM1334462v1	Massachusetts Institute of Technology	GCA_013344625.1	identical	https://ftp.ncbi.nlm.nih.gov/genomes/all/GCF/013/344/625/GCF_013344625.1_ASM1334462v1			na
GCF_013344645.1	PRJNA224116	SAMN13182396		na	1351	1351	Enterococcus faecalis	strain=111540027-2		latest	Complete Genome	Major	Full	2020-06-15	ASM1334464v1	Massachusetts Institute of Technology	GCA_013344645.1	identical	https://ftp.ncbi.nlm.nih.gov/genomes/all/GCF/013/344/645/GCF_013344645.1_ASM1334464v1			na
GCF_013344665.1	PRJNA224116	SAMN13182395		na	1351	1351	Enterococcus faecalis	strain=092160007-3		latest	Complete Genome	Major	Full	2020-06-15	ASM1334466v1	Massachusetts Institute of Technology	GCA_013344665.1	identical	https://ftp.ncbi.nlm.nih.gov/genomes/all/GCF/013/344/665/GCF_013344665.1_ASM1334466v1			na
GCF_014489455.1	PRJNA224116	SAMN15900780		na	1351	1351	Enterococcus faecalis	strain=SF28073		latest	Complete Genome	Major	Full	2020-09-06	ASM1448945v1	University of Colorado Anschutz Medical Campus	GCA_014489455.1	identical	https://ftp.ncbi.nlm.nih.gov/genomes/all/GCF/014/489/455/GCF_014489455.1_ASM1448945v1			na
GCF_014844235.1	PRJNA224116	SAMN14408962		na	1351	1351	Enterococcus faecalis	strain=EGM183		latest	Complete Genome	Major	Full	2020-10-05	ASM1484423v1	United States Department of Agriculture, Agricultural Research Service	GCA_014844235.1	identical	https://ftp.ncbi.nlm.nih.gov/genomes/all/GCF/014/844/235/GCF_014844235.1_ASM1484423v1			na
GCF_015377745.1	PRJNA224116	SAMN13106281		na	1351	1351	Enterococcus faecalis	strain=TK-P4B		latest	Complete Genome	Major	Full	2020-11-12	ASM1537774v1	Zhejiang Tianke High Technology Development Co.Ltd.	GCA_015377745.1	identical	https://ftp.ncbi.nlm.nih.gov/genomes/all/GCF/015/377/745/GCF_015377745.1_ASM1537774v1			na
GCF_016743895.1	PRJNA224116	SAMN17169733		na	1351	1351	Enterococcus faecalis	strain=T90-1		latest	Complete Genome	Major	Full	2021-01-22	ASM1674389v1	Henan Agricultural University	GCA_016743895.1	identical	https://ftp.ncbi.nlm.nih.gov/genomes/all/GCF/016/743/895/GCF_016743895.1_ASM1674389v1			na
GCF_016812095.1	PRJNA224116	SAMN17615183		na	1351	1351	Enterococcus faecalis	strain=L11		latest	Complete Genome	Major	Full	2021-02-07	ASM1681209v1	USP	GCA_016812095.1	identical	https://ftp.ncbi.nlm.nih.gov/genomes/all/GCF/016/812/095/GCF_016812095.1_ASM1681209v1			na
GCF_017280035.1	PRJNA224116	SAMN18062968		na	1351	1351	Enterococcus faecalis	strain=L13		latest	Complete Genome	Major	Full	2021-03-07	ASM1728003v1	USP	GCA_017280035.1	identical	https://ftp.ncbi.nlm.nih.gov/genomes/all/GCF/017/280/035/GCF_017280035.1_ASM1728003v1			na
GCF_017280235.1	PRJNA224116	SAMN18063036		na	1351	1351	Enterococcus faecalis	strain=L18		latest	Complete Genome	Major	Full	2021-03-07	ASM1728023v1	USP	GCA_017280235.1	identical	https://ftp.ncbi.nlm.nih.gov/genomes/all/GCF/017/280/235/GCF_017280235.1_ASM1728023v1			na
GCF_017357805.1	PRJNA224116	SAMN13219623		na	1351	1351	Enterococcus faecalis	strain=BFF1B1		latest	Complete Genome	Major	Full	2021-03-16	ASM1735780v1	Bangabandhu Sheikh Mujibur Rahman Agricultural University	GCA_017357805.1	identical	https://ftp.ncbi.nlm.nih.gov/genomes/all/GCF/017/357/805/GCF_017357805.1_ASM1735780v1			na
GCF_017639585.1	PRJNA224116	SAMN15871855		na	1351	1351	Enterococcus faecalis	strain=EF-2001		latest	Complete Genome	Major	Full	2021-03-30	ASM1763958v1	Teikyo University Institute of Medical Mycology	GCA_017639585.1	identical	https://ftp.ncbi.nlm.nih.gov/genomes/all/GCF/017/639/585/GCF_017639585.1_ASM1763958v1			na
GCF_018517125.1	PRJNA224116	SAMN16988090		na	1351	1351	Enterococcus faecalis	strain=18-243		latest	Complete Genome	Major	Full	2021-05-26	ASM1851712v1	U1230	GCA_018517125.1	identical	https://ftp.ncbi.nlm.nih.gov/genomes/all/GCF/018/517/125/GCF_018517125.1_ASM1851712v1			na
GCF_018986755.2	PRJNA224116	SAMN19292310		na	1351	1351	Enterococcus faecalis	strain=1207/14		latest	Complete Genome	Major	Full	2021-06-29	ASM1898675v2	National Medicines Institute	GCA_018986755.2	identical	https://ftp.ncbi.nlm.nih.gov/genomes/all/GCF/018/986/755/GCF_018986755.2_ASM1898675v2			na
GCF_019195415.1	PRJNA224116	SAMN19958212		na	1351	1351	Enterococcus faecalis	strain=SY-1		latest	Complete Genome	Major	Full	2021-07-12	ASM1919541v1	Harbin Veterinary Research Institute, CAAS	GCA_019195415.1	identical	https://ftp.ncbi.nlm.nih.gov/genomes/all/GCF/019/195/415/GCF_019195415.1_ASM1919541v1			na
GCF_019222705.1	PRJNA224116	SAMN20059107		na	1351	1351	Enterococcus faecalis	strain=NS2		latest	Complete Genome	Major	Full	2021-07-15	ASM1922270v1	Shandong First Medical University	GCA_019222705.1	identical	https://ftp.ncbi.nlm.nih.gov/genomes/all/GCF/019/222/705/GCF_019222705.1_ASM1922270v1			na
GCF_019774535.1	PRJNA224116	SAMN20825296		na	1351	1351	Enterococcus faecalis	strain=E006-TC		latest	Complete Genome	Major	Full	2021-08-26	ASM1977453v1	Henan Agricultural University	GCA_019774535.1	identical	https://ftp.ncbi.nlm.nih.gov/genomes/all/GCF/019/774/535/GCF_019774535.1_ASM1977453v1			na
GCF_019856595.1	PRJNA224116	SAMN20824245		na	1351	1351	Enterococcus faecalis	strain=E006		latest	Complete Genome	Major	Full	2021-09-02	ASM1985659v1	Henan Agricultural University	GCA_019856595.1	identical	https://ftp.ncbi.nlm.nih.gov/genomes/all/GCF/019/856/595/GCF_019856595.1_ASM1985659v1			na
GCF_020616775.1	PRJNA224116	SAMN22349649		na	1351	1351	Enterococcus faecalis	strain=EFS17		latest	Complete Genome	Major	Full	2021-10-26	ASM2061677v1	Kyung Hee University	GCA_020616775.1	identical	https://ftp.ncbi.nlm.nih.gov/genomes/all/GCF/020/616/775/GCF_020616775.1_ASM2061677v1			na
GCF_020616875.1	PRJNA224116	SAMN22349650		na	1351	1351	Enterococcus faecalis	strain=EFS36		latest	Complete Genome	Major	Full	2021-10-26	ASM2061687v1	Kyung Hee University	GCA_020616875.1	identical	https://ftp.ncbi.nlm.nih.gov/genomes/all/GCF/020/616/875/GCF_020616875.1_ASM2061687v1			na
GCF_020616935.1	PRJNA224116	SAMN22349651		na	1351	1351	Enterococcus faecalis	strain=EFS108		latest	Complete Genome	Major	Full	2021-10-26	ASM2061693v1	Kyung Hee University	GCA_020616935.1	identical	https://ftp.ncbi.nlm.nih.gov/genomes/all/GCF/020/616/935/GCF_020616935.1_ASM2061693v1			na
GCF_900636775.1	PRJNA224116	SAMEA1046663		na	1351	1351	Enterococcus faecalis	strain=NCTC8745		latest	Complete Genome	Major	Full	2018-12-20	44087_G01	SC	GCA_900636775.1	identical	https://ftp.ncbi.nlm.nih.gov/genomes/all/GCF/900/636/775/GCF_900636775.1_44087_G01			na
GCF_901553725.1	PRJNA224116	SAMEA3614265		na	1351	1351	Enterococcus faecalis	strain=NCTC8732		latest	Complete Genome	Major	Full	2019-05-17	42197_D01	SC	GCA_901553725.1	identical	https://ftp.ncbi.nlm.nih.gov/genomes/all/GCF/901/553/725/GCF_901553725.1_42197_D01			na
GCF_902379005.2	PRJNA224116	SAMEA5851198		na	1351	1351	Enterococcus faecalis		MGYG-HGUT-01694	latest	Complete Genome	Major	Full	2019-08-10	UHGG_MGYG-HGUT-01694	EMG	GCA_902379005.2	identical	https://ftp.ncbi.nlm.nih.gov/genomes/all/GCF/902/379/005/GCF_902379005.2_UHGG_MGYG-HGUT-01694			na
GCF_906464835.1	PRJNA224116	SAMEA6595200		na	1351	1351	Enterococcus faecalis		TM6294	latest	Complete Genome	Major	Full	2021-05-03	TM6294	UNIVERSITY OF ST ANDREWS	GCA_906464835.1	identical	https://ftp.ncbi.nlm.nih.gov/genomes/all/GCF/906/464/835/GCF_906464835.1_TM6294			na
GCF_906464865.1	PRJNA224116	SAMEA6595199		na	1351	1351	Enterococcus faecalis		WE0438	latest	Complete Genome	Major	Full	2021-05-03	WE0438	UNIVERSITY OF ST ANDREWS	GCA_906464865.1	identical	https://ftp.ncbi.nlm.nih.gov/genomes/all/GCF/906/464/865/GCF_906464865.1_WE0438			na
GCF_906464875.1	PRJNA224116	SAMEA6595202		na	1351	1351	Enterococcus faecalis		BX8117	latest	Complete Genome	Major	Full	2021-05-03	BX8117	UNIVERSITY OF ST ANDREWS	GCA_906464875.1	identical	https://ftp.ncbi.nlm.nih.gov/genomes/all/GCF/906/464/875/GCF_906464875.1_BX8117			na
GCF_906464895.1	PRJNA224116	SAMEA6595197		na	1351	1351	Enterococcus faecalis		WE0851	latest	Complete Genome	Major	Full	2021-05-03	WE0851	UNIVERSITY OF ST ANDREWS	GCA_906464895.1	identical	https://ftp.ncbi.nlm.nih.gov/genomes/all/GCF/906/464/895/GCF_906464895.1_WE0851			na
GCF_906464915.2	PRJNA224116	SAMEA6595198		na	1351	1351	Enterococcus faecalis		WE0254	latest	Complete Genome	Major	Full	2021-08-20	WE0254	UNIVERSITY OF ST ANDREWS	GCA_906464915.2	identical	https://ftp.ncbi.nlm.nih.gov/genomes/all/GCF/906/464/915/GCF_906464915.2_WE0254			na
GCF_906464925.1	PRJNA224116	SAMEA6595201		na	1351	1351	Enterococcus faecalis		BX5936	latest	Complete Genome	Major	Full	2021-05-03	BX5936	UNIVERSITY OF ST ANDREWS	GCA_906464925.1	identical	https://ftp.ncbi.nlm.nih.gov/genomes/all/GCF/906/464/925/GCF_906464925.1_BX5936			na

## Sheet: Escherichia coli
Escherichia coli reference genome used . Total 1858 complete level Escherichia coli genomes were used.
assembly_accession	bioproject	biosample	wgs_master	refseq_category	taxid	species_taxid	organism_name	infraspecific_name	isolate	version_status	assembly_level	release_type	genome_rep	seq_rel_date	asm_name	submitter	gbrs_paired_asm	paired_asm_comp	ftp_path	excluded_from_refseq	relation_to_type_material	asm_not_live_date
GCF_000005845.2	PRJNA57779	SAMN02604091		reference genome	511145	562	Escherichia coli str. K-12 substr. MG1655	strain=K-12 substr. MG1655		latest	Complete Genome	Major	Full	2013-09-26	ASM584v2	Univ. Wisconsin	GCA_000005845.2	identical	https://ftp.ncbi.nlm.nih.gov/genomes/all/GCF/000/005/845/GCF_000005845.2_ASM584v2			na
GCF_000007445.1	PRJNA224116	SAMN02604094		na	199310	562	Escherichia coli CFT073	strain=CFT073		latest	Complete Genome	Major	Full	2002-12-06	ASM744v1	Univ. Wisconsin	GCA_000007445.1	identical	https://ftp.ncbi.nlm.nih.gov/genomes/all/GCF/000/007/445/GCF_000007445.1_ASM744v1			na
GCF_000008865.2	PRJNA57781	SAMN01911278		reference genome	386585	562	Escherichia coli O157:H7 str. Sakai	strain=Sakai substr. RIMD 0509952		latest	Complete Genome	Major	Full	2018-06-08	ASM886v2	GIRC	GCA_000008865.2	identical	https://ftp.ncbi.nlm.nih.gov/genomes/all/GCF/000/008/865/GCF_000008865.2_ASM886v2			na
GCF_000009565.1	PRJNA224116	SAMEA2272558		na	469008	562	Escherichia coli BL21(DE3)	strain=BL21(DE3)		latest	Complete Genome	Major	Full	2010-12-09	ASM956v1	Austrian Center for Biopharmaceutical Technology	GCA_000009565.2	identical	https://ftp.ncbi.nlm.nih.gov/genomes/all/GCF/000/009/565/GCF_000009565.1_ASM956v1			na
GCF_000010245.2	PRJNA224116	SAMD00061081		na	316407	562	Escherichia coli str. K-12 substr. W3110	strain=K-12 substr. W3110		latest	Complete Genome	Major	Full	2006-01-23	ASM1024v1	Nara Institute of Science and Technology	GCA_000010245.1	identical	https://ftp.ncbi.nlm.nih.gov/genomes/all/GCF/000/010/245/GCF_000010245.2_ASM1024v1			na
GCF_000010385.1	PRJNA224116	SAMD00061087		na	409438	562	Escherichia coli SE11	strain=SE11		latest	Complete Genome	Major	Full	2008-10-22	ASM1038v1	Kitasato Institute for Life Sciences	GCA_000010385.1	identical	https://ftp.ncbi.nlm.nih.gov/genomes/all/GCF/000/010/385/GCF_000010385.1_ASM1038v1			na
GCF_000010485.1	PRJNA224116	SAMD00060923		na	431946	562	Escherichia coli SE15	strain=SE15		latest	Complete Genome	Major	Full	2009-12-14	ASM1048v1	Kitasato University	GCA_000010485.1	identical	https://ftp.ncbi.nlm.nih.gov/genomes/all/GCF/000/010/485/GCF_000010485.1_ASM1048v1			na
GCF_000010745.1	PRJNA224116	SAMD00060956		na	585395	562	Escherichia coli O103:H2 str. 12009	strain=12009		latest	Complete Genome	Major	Full	2009-09-10	ASM1074v1	University of Tokyo, Graduate School of Frontier Sciences	GCA_000010745.1	identical	https://ftp.ncbi.nlm.nih.gov/genomes/all/GCF/000/010/745/GCF_000010745.1_ASM1074v1			na
GCF_000010765.1	PRJNA224116	SAMD00060957		na	585396	562	Escherichia coli O111:H- str. 11128	strain=11128		latest	Complete Genome	Major	Full	2009-09-10	ASM1076v1	University of Tokyo, Graduate School of Frontier Sciences	GCA_000010765.1	identical	https://ftp.ncbi.nlm.nih.gov/genomes/all/GCF/000/010/765/GCF_000010765.1_ASM1076v1			na
GCF_000013265.1	PRJNA224116	SAMN00000110		na	364106	562	Escherichia coli UTI89	strain=UTI89		latest	Complete Genome	Major	Full	2006-04-05	ASM1326v1	Washington University (WashU)	GCA_000013265.1	identical	https://ftp.ncbi.nlm.nih.gov/genomes/all/GCF/000/013/265/GCF_000013265.1_ASM1326v1			na
GCF_000013305.1	PRJNA224116	SAMN02604181		na	362663	562	Escherichia coli 536	strain=536		latest	Complete Genome	Major	Full	2006-07-13	ASM1330v1	University of Goettingen	GCA_000013305.1	identical	https://ftp.ncbi.nlm.nih.gov/genomes/all/GCF/000/013/305/GCF_000013305.1_ASM1330v1			na
GCF_000014845.1	PRJNA224116	SAMN02603424		na	405955	562	Escherichia coli APEC O1	strain=APEC O1		latest	Complete Genome	Major	Full	2006-10-04	ASM1484v1	Iowa State University	GCA_000014845.1	identical	https://ftp.ncbi.nlm.nih.gov/genomes/all/GCF/000/014/845/GCF_000014845.1_ASM1484v1			na
GCF_000017745.1	PRJNA224116	SAMN02604038		na	331111	562	Escherichia coli O139:H28 str. E24377A	strain=E24377A		latest	Complete Genome	Major	Full	2007-09-11	ASM1774v1	TIGR	GCA_000017745.1	identical	https://ftp.ncbi.nlm.nih.gov/genomes/all/GCF/000/017/745/GCF_000017745.1_ASM1774v1			na
GCF_000017765.1	PRJNA224116	SAMN02604037		na	331112	562	Escherichia coli HS	strain=HS		latest	Complete Genome	Major	Full	2007-09-10	ASM1776v1	TIGR	GCA_000017765.1	identical	https://ftp.ncbi.nlm.nih.gov/genomes/all/GCF/000/017/765/GCF_000017765.1_ASM1776v1			na
GCF_000017985.1	PRJNA224116	SAMN02603421		na	413997	562	Escherichia coli B str. REL606	strain=REL606		latest	Complete Genome	Major	Full	2009-07-15	ASM1798v1	International E. coli B Consortium	GCA_000017985.1	identical	https://ftp.ncbi.nlm.nih.gov/genomes/all/GCF/000/017/985/GCF_000017985.1_ASM1798v1			na
GCF_000019385.1	PRJNA224116	SAMN02598405		na	481805	562	Escherichia coli ATCC 8739	strain=ATCC 8739		latest	Complete Genome	Major	Full	2008-03-11	ASM1938v1	US DOE Joint Genome Institute (JGI-PGF)	GCA_000019385.1	identical	https://ftp.ncbi.nlm.nih.gov/genomes/all/GCF/000/019/385/GCF_000019385.1_ASM1938v1			na
GCF_000019425.1	PRJNA224116	SAMN02604262		na	316385	562	Escherichia coli str. K-12 substr. DH10B	strain=K-12 substr. DH10B		latest	Complete Genome	Major	Full	2008-03-14	ASM1942v1	University of Wisconsin-Madison	GCA_000019425.1	identical	https://ftp.ncbi.nlm.nih.gov/genomes/all/GCF/000/019/425/GCF_000019425.1_ASM1942v1			na
GCF_000019645.1	PRJNA224116	SAMN02604066		na	439855	562	Escherichia coli SMS-3-5	strain=SMS-3-5		latest	Complete Genome	Major	Full	2008-03-20	ASM1964v1	TIGR	GCA_000019645.1	identical	https://ftp.ncbi.nlm.nih.gov/genomes/all/GCF/000/019/645/GCF_000019645.1_ASM1964v1			na
GCF_000021125.1	PRJNA224116	SAMN02603441		na	444450	562	Escherichia coli O157:H7 str. EC4115	strain=EC4115		latest	Complete Genome	Major	Full	2008-10-08	ASM2112v1	J. Craig Venter Institute	GCA_000021125.1	identical	https://ftp.ncbi.nlm.nih.gov/genomes/all/GCF/000/021/125/GCF_000021125.1_ASM2112v1			na
GCF_000022225.1	PRJNA224116	SAMN02604255		na	544404	562	Escherichia coli O157:H7 str. TW14359	strain=TW14359		latest	Complete Genome	Major	Full	2009-07-23	ASM2222v1	University of Washington	GCA_000022225.1	identical	https://ftp.ncbi.nlm.nih.gov/genomes/all/GCF/000/022/225/GCF_000022225.1_ASM2222v1			na
GCF_000022345.1	PRJNA224116	SAMN02603900		na	595496	562	Escherichia coli BW2952	strain=K-12 substr. BW2952		latest	Complete Genome	Major	Full	2009-06-04	ASM2234v1	TEDA School of Biological Sciences and Biotechnology, Nankai University	GCA_000022345.1	identical	https://ftp.ncbi.nlm.nih.gov/genomes/all/GCF/000/022/345/GCF_000022345.1_ASM2234v1			na
GCF_000022665.1	PRJNA224116	SAMN02603478		na	469008	562	Escherichia coli BL21(DE3)	strain=BL21(DE3)		latest	Complete Genome	Major	Full	2010-05-17	ASM2266v1	Korea Research Institute of Bioscience and Biotechnology	GCA_000022665.2	identical	https://ftp.ncbi.nlm.nih.gov/genomes/all/GCF/000/022/665/GCF_000022665.1_ASM2266v1			na
GCF_000023365.1	PRJNA224116	SAMN02598470		na	536056	562	Escherichia coli DH1	strain=DH1		latest	Complete Genome	Major	Full	2009-10-05	ASM2336v1	US DOE Joint Genome Institute	GCA_000023365.1	identical	https://ftp.ncbi.nlm.nih.gov/genomes/all/GCF/000/023/365/GCF_000023365.1_ASM2336v1			na
GCF_000023665.1	PRJNA224116	SAMN00002656		na	866768	562	Escherichia coli 'BL21-Gold(DE3)pLysS AG'	strain=BL21-Gold(DE3)pLysS AG		latest	Complete Genome	Major	Full	2009-07-09	ASM2366v1	US DOE Joint Genome Institute (JGI-PGF)	GCA_000023665.1	identical	https://ftp.ncbi.nlm.nih.gov/genomes/all/GCF/000/023/665/GCF_000023665.1_ASM2366v1			na
GCF_000025165.1	PRJNA224116	SAMN02603636		na	701177	562	Escherichia coli O55:H7 str. CB9615	strain=CB9615		latest	Complete Genome	Major	Full	2010-03-08	ASM2516v1	Nankai University	GCA_000025165.1	identical	https://ftp.ncbi.nlm.nih.gov/genomes/all/GCF/000/025/165/GCF_000025165.1_ASM2516v1			na
GCF_000025745.1	PRJNA224116	SAMN02603334		na	714962	562	Escherichia coli IHE3034	strain=IHE3034		latest	Complete Genome	Major	Full	2010-04-12	ASM2574v1	IGS	GCA_000025745.1	identical	https://ftp.ncbi.nlm.nih.gov/genomes/all/GCF/000/025/745/GCF_000025745.1_ASM2574v1			na
GCF_000026245.1	PRJNA224116	SAMEA3138229		na	585055	562	Escherichia coli 55989	strain=55989		latest	Complete Genome	Major	Full	2008-12-18	ASM2624v1	Institut Pasteur and Genoscope	GCA_000026245.1	identical	https://ftp.ncbi.nlm.nih.gov/genomes/all/GCF/000/026/245/GCF_000026245.1_ASM2624v1			na
GCF_000026265.1	PRJNA224116	SAMEA3138230		na	585034	562	Escherichia coli IAI1	strain=IAI1		latest	Complete Genome	Major	Full	2008-12-18	ASM2626v1	Genoscope	GCA_000026265.1	identical	https://ftp.ncbi.nlm.nih.gov/genomes/all/GCF/000/026/265/GCF_000026265.1_ASM2626v1			na
GCF_000026285.1	PRJNA224116	SAMEA3138231		na	585035	562	Escherichia coli S88	strain=S88		latest	Complete Genome	Major	Full	2008-12-18	ASM2628v2	Genoscope	GCA_000026285.2	identical	https://ftp.ncbi.nlm.nih.gov/genomes/all/GCF/000/026/285/GCF_000026285.1_ASM2628v2			na
GCF_000026345.1	PRJNA224116	SAMEA3138234		na	585057	562	Escherichia coli IAI39	strain=IAI39		latest	Complete Genome	Major	Full	2008-12-18	ASM2634v1	Genoscope	GCA_000026345.1	identical	https://ftp.ncbi.nlm.nih.gov/genomes/all/GCF/000/026/345/GCF_000026345.1_ASM2634v1			na
GCF_000026545.1	PRJNA224116	SAMEA1705959		na	574521	562	Escherichia coli O127:H6 str. E2348/69	strain=E2348/69		latest	Complete Genome	Major	Full	2008-11-26	ASM2654v1	Sanger Institute	GCA_000026545.1	identical	https://ftp.ncbi.nlm.nih.gov/genomes/all/GCF/000/026/545/GCF_000026545.1_ASM2654v1			na
GCF_000027125.1	PRJNA224116	SAMEA2272277		na	216592	562	Escherichia coli 042	strain=042		latest	Complete Genome	Major	Full	2010-01-28	ASM2712v1	Wellcome Trust Sanger Institute	GCA_000027125.1	identical	https://ftp.ncbi.nlm.nih.gov/genomes/all/GCF/000/027/125/GCF_000027125.1_ASM2712v1			na
GCF_000091005.1	PRJNA224116	SAMD00060955		na	573235	562	Escherichia coli O26:H11 str. 11368	strain=11368		latest	Complete Genome	Major	Full	2009-09-10	ASM9100v1	University of Tokyo, Graduate School of Frontier Sciences	GCA_000091005.1	identical	https://ftp.ncbi.nlm.nih.gov/genomes/all/GCF/000/091/005/GCF_000091005.1_ASM9100v1			na
GCF_000148365.1	PRJNA224116	SAMN02603258		na	655817	562	Escherichia coli ABU 83972	strain=ABU 83972		latest	Complete Genome	Major	Full	2010-09-22	ASM14836v1	Georg-August-University Goettingen	GCA_000148365.1	identical	https://ftp.ncbi.nlm.nih.gov/genomes/all/GCF/000/148/365/GCF_000148365.1_ASM14836v1			na
GCF_000148605.1	PRJNA224116	SAMN00017915		na	869729	562	Escherichia coli UM146	strain=UM146		latest	Complete Genome	Major	Full	2010-09-24	ASM14860v1	MBRI	GCA_000148605.1	identical	https://ftp.ncbi.nlm.nih.gov/genomes/all/GCF/000/148/605/GCF_000148605.1_ASM14860v1			na
GCF_000167875.2	PRJNA224116	SAMN02435896		na	340186	562	Escherichia coli E110019	strain=E110019		latest	Complete Genome	Major	Full	2019-07-30	ASM16787v2	TIGR	GCA_000167875.2	identical	https://ftp.ncbi.nlm.nih.gov/genomes/all/GCF/000/167/875/GCF_000167875.2_ASM16787v2			na
GCF_000183345.1	PRJNA224116	SAMN02603727		na	685038	562	Escherichia coli O83:H1 str. NRG 857C	strain=NRG 857C		latest	Complete Genome	Major	Full	2010-11-30	ASM18334v1	Public Health Agency of Canada Laboratory for Foodborne Zoonoses	GCA_000183345.1	identical	https://ftp.ncbi.nlm.nih.gov/genomes/all/GCF/000/183/345/GCF_000183345.1_ASM18334v1			na
GCF_000184185.1	PRJNA224116	SAMN02602978		na	566546	562	Escherichia coli W	strain=W		latest	Complete Genome	Major	Full	2010-12-14	ASM18418v1	AIBN/KRIBB	GCA_000184185.1	identical	https://ftp.ncbi.nlm.nih.gov/genomes/all/GCF/000/184/185/GCF_000184185.1_ASM18418v1			na
GCF_000210475.1	PRJNA224116	SAMEA2272237		na	316401	562	Escherichia coli ETEC H10407	strain=ETEC H10407		latest	Complete Genome	Major	Full	2010-10-21	ASM21047v1	Wellcome Trust Sanger Institute	GCA_000210475.1	identical	https://ftp.ncbi.nlm.nih.gov/genomes/all/GCF/000/210/475/GCF_000210475.1_ASM21047v1			na
GCF_000212715.2	PRJNA224116	SAMN02604221		na	696406	562	Escherichia coli UMNK88	strain=UMNK88		latest	Complete Genome	Major	Full	2011-05-09	ASM21271v2	University of Minnesota	GCA_000212715.2	identical	https://ftp.ncbi.nlm.nih.gov/genomes/all/GCF/000/212/715/GCF_000212715.2_ASM21271v2			na
GCF_000219515.2	PRJNA224116	SAMN02469619		na	1001989	562	Escherichia coli PCN033	strain=PCN033		latest	Complete Genome	Major	Full	2015-06-08	ASM21951v3	Chinese National Human Genome Center at Shanghai	GCA_000219515.3	identical	https://ftp.ncbi.nlm.nih.gov/genomes/all/GCF/000/219/515/GCF_000219515.2_ASM21951v3			na
GCF_000227625.1	PRJNA224116	SAMN02603406		na	1072459	562	Escherichia coli O7:K1 str. CE10	strain=CE10		latest	Complete Genome	Major	Full	2011-10-06	ASM22762v1	Institute of Pathogen Biology, CAMS&PUMC	GCA_000227625.1	identical	https://ftp.ncbi.nlm.nih.gov/genomes/all/GCF/000/227/625/GCF_000227625.1_ASM22762v1			na
GCF_000233875.1	PRJNA224116	SAMN02603902		na	885276	562	Escherichia coli str. 'clone D i2'	strain=clone D i2		latest	Complete Genome	Major	Full	2011-11-03	ASM23387v1	TEDA School of Biological Sciences and Biotechnology, Nankai University	GCA_000233875.1	identical	https://ftp.ncbi.nlm.nih.gov/genomes/all/GCF/000/233/875/GCF_000233875.1_ASM23387v1			na
GCF_000233895.1	PRJNA224116	SAMN02603903		na	885275	562	Escherichia coli str. 'clone D i14'	strain=clone D i14		latest	Complete Genome	Major	Full	2011-11-03	ASM23389v1	TEDA School of Biological Sciences and Biotechnology, Nankai University	GCA_000233895.1	identical	https://ftp.ncbi.nlm.nih.gov/genomes/all/GCF/000/233/895/GCF_000233895.1_ASM23389v1			na
GCF_000245515.1	PRJNA224116	SAMN02604278		na	1048689	562	Escherichia coli O55:H7 str. RM12579	strain=RM12579		latest	Complete Genome	Major	Full	2012-02-01	ASM24551v1	USDA/ARS	GCA_000245515.1	identical	https://ftp.ncbi.nlm.nih.gov/genomes/all/GCF/000/245/515/GCF_000245515.1_ASM24551v1			na
GCF_000258025.1	PRJNA224116	SAMN02604168		na	595495	562	Escherichia coli KO11FL	strain=KO11FL		latest	Complete Genome	Major	Full	2012-04-06	ASM25802v1	University of Florida	GCA_000258025.1	identical	https://ftp.ncbi.nlm.nih.gov/genomes/all/GCF/000/258/025/GCF_000258025.1_ASM25802v1			na
GCF_000258145.1	PRJNA224116	SAMN02604169		na	566546	562	Escherichia coli W	strain=W		latest	Complete Genome	Major	Full	2012-04-06	ASM25814v1	University of Florida	GCA_000258145.1	identical	https://ftp.ncbi.nlm.nih.gov/genomes/all/GCF/000/258/145/GCF_000258145.1_ASM25814v1			na
GCF_000262125.1	PRJNA224116	SAMN02603645		na	741093	562	Escherichia coli Xuzhou21	strain=Xuzhou21		latest	Complete Genome	Major	Full	2012-05-09	ASM26212v1	National Institute for Communicable Disease Control and Prevention, Chinese Center for Disease Control and Prevention	GCA_000262125.1	identical	https://ftp.ncbi.nlm.nih.gov/genomes/all/GCF/000/262/125/GCF_000262125.1_ASM26212v1			na
GCF_000270105.1	PRJNA224116	SAMD00060976		na	536056	562	Escherichia coli DH1	strain=DH1		latest	Complete Genome	Major	Full	2010-12-16	ASM27010v1	Symbiotic Network Design Laboratory, Graduate School of Information Science and Technology, Osaka University	GCA_000270105.1	identical	https://ftp.ncbi.nlm.nih.gov/genomes/all/GCF/000/270/105/GCF_000270105.1_ASM27010v1			na
GCF_000284495.1	PRJNA224116	SAMEA3138414		na	591946	562	Escherichia coli LF82	strain=LF82		latest	Complete Genome	Major	Full	2009-01-27	ASM28449v1	Genoscope	GCA_000284495.1	identical	https://ftp.ncbi.nlm.nih.gov/genomes/all/GCF/000/284/495/GCF_000284495.1_ASM28449v1			na
GCF_000285655.3	PRJNA224116	SAMEA2272019		na	941322	562	Escherichia coli O25b:H4-ST131	strain=EC958		latest	Complete Genome	Major	Full	2014-05-29	EC958.v1	The University of Queensland	GCA_000285655.3	identical	https://ftp.ncbi.nlm.nih.gov/genomes/all/GCF/000/285/655/GCF_000285655.3_EC958.v1			na
GCF_000299255.1	PRJNA224116	SAMN01831189		na	1134782	562	Escherichia coli O104:H4 str. 2009EL-2050	strain=2009EL-2050		latest	Complete Genome	Major	Full	2012-09-25	ASM29925v1	Los Alamos National Laboratory	GCA_000299255.1	identical	https://ftp.ncbi.nlm.nih.gov/genomes/all/GCF/000/299/255/GCF_000299255.1_ASM29925v1			na
GCF_000299455.1	PRJNA224116	SAMN01831188		na	1133852	562	Escherichia coli O104:H4 str. 2011C-3493	strain=2011C-3493		latest	Complete Genome	Major	Full	2012-09-27	ASM29945v1	Los Alamos National Laboratory	GCA_000299455.1	identical	https://ftp.ncbi.nlm.nih.gov/genomes/all/GCF/000/299/455/GCF_000299455.1_ASM29945v1			na
GCF_000299475.1	PRJNA224116	SAMN01831190		na	1133853	562	Escherichia coli O104:H4 str. 2009EL-2071	strain=2009EL-2071		latest	Complete Genome	Major	Full	2012-09-27	ASM29947v1	Los Alamos National Laboratory	GCA_000299475.1	identical	https://ftp.ncbi.nlm.nih.gov/genomes/all/GCF/000/299/475/GCF_000299475.1_ASM29947v1			na
GCF_000332755.1	PRJNA224116	SAMN02603426		na	1274814	562	Escherichia coli APEC O78	strain=APEC O78		latest	Complete Genome	Major	Full	2013-01-23	ASM33275v1	Iowa State University	GCA_000332755.1	identical	https://ftp.ncbi.nlm.nih.gov/genomes/all/GCF/000/332/755/GCF_000332755.1_ASM33275v1			na
GCF_000464955.2	PRJNA224116	SAMN02147037		na	1335303	562	Escherichia coli O104:H21 str. CFSAN002236	strain=ATCC BAA-178		latest	Complete Genome	Major	Full	2017-10-02	ASM46495v2	FDA/CFSAN	GCA_000464955.2	identical	https://ftp.ncbi.nlm.nih.gov/genomes/all/GCF/000/464/955/GCF_000464955.2_ASM46495v2			na
GCF_000468515.1	PRJNA224116	SAMN02604176		na	1335916	562	Escherichia coli LY180	strain=LY180		latest	Complete Genome	Major	Full	2013-09-18	ASM46851v1	University of Florida	GCA_000468515.1	identical	https://ftp.ncbi.nlm.nih.gov/genomes/all/GCF/000/468/515/GCF_000468515.1_ASM46851v1			na
GCF_000493755.1	PRJNA224116	SAMN02603887		na	1355100	562	Escherichia coli JJ1886	strain=JJ1886		latest	Complete Genome	Major	Full	2013-10-29	ASM49375v1	Statens Serum Institut	GCA_000493755.1	identical	https://ftp.ncbi.nlm.nih.gov/genomes/all/GCF/000/493/755/GCF_000493755.1_ASM49375v1			na
GCF_000499485.1	PRJNA224116	SAMEA3138816		na	1403831	562	Escherichia coli str. K-12 substr. MC4100	strain=K-12 substr. MC4100		latest	Complete Genome	Major	Full	2013-11-06	MYMC4100	EVOECOGENKIEL	GCA_000499485.1	identical	https://ftp.ncbi.nlm.nih.gov/genomes/all/GCF/000/499/485/GCF_000499485.1_MYMC4100			na
GCF_000520035.1	PRJNA224116	SAMN02641383		na	1248902	562	Escherichia coli O145:H28 str. RM13514	strain=RM13514		latest	Complete Genome	Major	Full	2014-01-14	ASM52003v1	USDA, ARS, WRRC, PSM	GCA_000520035.1	identical	https://ftp.ncbi.nlm.nih.gov/genomes/all/GCF/000/520/035/GCF_000520035.1_ASM52003v1			na
GCF_000520055.1	PRJNA224116	SAMN02641384		na	1248915	562	Escherichia coli O145:H28 str. RM13516	strain=RM13516		latest	Complete Genome	Major	Full	2014-01-14	ASM52005v1	USDA, ARS, WRRC, PSM	GCA_000520055.1	identical	https://ftp.ncbi.nlm.nih.gov/genomes/all/GCF/000/520/055/GCF_000520055.1_ASM52005v1			na
GCF_000597845.1	PRJNA224116	SAMN02647163		na	562	562	Escherichia coli	strain=ST540		latest	Complete Genome	Major	Full	2014-03-19	ASM59784v1	University of Antwerpen	GCA_000597845.1	identical	https://ftp.ncbi.nlm.nih.gov/genomes/all/GCF/000/597/845/GCF_000597845.1_ASM59784v1			na
GCF_000599625.1	PRJNA224116	SAMN02666434		na	562	562	Escherichia coli	strain=ST540		latest	Complete Genome	Major	Full	2014-03-19	ASM59962v1	University of Antwerpen	GCA_000599625.1	identical	https://ftp.ncbi.nlm.nih.gov/genomes/all/GCF/000/599/625/GCF_000599625.1_ASM59962v1			na
GCF_000599645.1	PRJNA224116	SAMN02666695		na	562	562	Escherichia coli	strain=ST540		latest	Complete Genome	Major	Full	2014-03-19	ASM59964v1	University of Antwerpen	GCA_000599645.1	identical	https://ftp.ncbi.nlm.nih.gov/genomes/all/GCF/000/599/645/GCF_000599645.1_ASM59964v1			na
GCF_000599665.1	PRJNA224116	SAMN02666696		na	562	562	Escherichia coli	strain=ST2747		latest	Complete Genome	Major	Full	2014-03-19	ASM59966v1	University of Antwerpen	GCA_000599665.1	identical	https://ftp.ncbi.nlm.nih.gov/genomes/all/GCF/000/599/665/GCF_000599665.1_ASM59966v1			na
GCF_000599685.1	PRJNA224116	SAMN02666697		na	562	562	Escherichia coli	strain=ST2747		latest	Complete Genome	Major	Full	2014-03-19	ASM59968v1	University of Antwerpen	GCA_000599685.1	identical	https://ftp.ncbi.nlm.nih.gov/genomes/all/GCF/000/599/685/GCF_000599685.1_ASM59968v1			na
GCF_000599705.1	PRJNA224116	SAMN02666698		na	562	562	Escherichia coli	strain=ST2747		latest	Complete Genome	Major	Full	2014-03-19	ASM59970v1	University of Antwerpen	GCA_000599705.1	identical	https://ftp.ncbi.nlm.nih.gov/genomes/all/GCF/000/599/705/GCF_000599705.1_ASM59970v1			na
GCF_000618005.3	PRJNA224116	SAMN02353067		na	1446608	562	Escherichia coli O157:H16 str. 98-3133	strain=98-3133		latest	Complete Genome	Major	Full	2020-04-16	ASM61800v3	CDC	GCA_000618005.3	identical	https://ftp.ncbi.nlm.nih.gov/genomes/all/GCF/000/618/005/GCF_000618005.3_ASM61800v3			na
GCF_000618905.3	PRJNA224116	SAMN02353134		na	1446739	562	Escherichia coli O39:NM str. F8704-2	strain=F8704-2		latest	Complete Genome	Major	Full	2020-04-16	ASM61890v3	CDC	GCA_000618905.3	identical	https://ftp.ncbi.nlm.nih.gov/genomes/all/GCF/000/618/905/GCF_000618905.3_ASM61890v3			na
GCF_000662395.1	PRJNA224116	SAMN03081526		na	1248903	562	Escherichia coli O145:H28 str. RM12761	strain=RM12761		latest	Complete Genome	Major	Full	2014-05-01	ASM66239v1	USDA, ARS, WRRC, PSM	GCA_000662395.1	identical	https://ftp.ncbi.nlm.nih.gov/genomes/all/GCF/000/662/395/GCF_000662395.1_ASM66239v1			na
GCF_000671295.1	PRJNA224116	SAMN03081527		na	1248823	562	Escherichia coli O145:H28 str. RM12581	strain=RM12581		latest	Complete Genome	Major	Full	2014-05-01	ASM67129v1	USDA-ARS-WRRC-PSM	GCA_000671295.1	identical	https://ftp.ncbi.nlm.nih.gov/genomes/all/GCF/000/671/295/GCF_000671295.1_ASM67129v1			na
GCF_000714595.1	PRJNA224116	SAMN02794012		na	316435	562	Escherichia coli Nissle 1917	strain=Nissle 1917		latest	Complete Genome	Major	Full	2014-06-27	ASM71459v1	Bioifnormatik, Biozentrum, Uni Wuerzburg	GCA_000714595.1	identical	https://ftp.ncbi.nlm.nih.gov/genomes/all/GCF/000/714/595/GCF_000714595.1_ASM71459v1			na
GCF_000725305.1	PRJNA224116	SAMN02440167		na	1435461	562	Escherichia coli KLY	strain=KLY		latest	Complete Genome	Major	Full	2014-07-14	ASM72530v1	Hebrew University - Balaban's Lab	GCA_000725305.1	identical	https://ftp.ncbi.nlm.nih.gov/genomes/all/GCF/000/725/305/GCF_000725305.1_ASM72530v1			na
GCF_000730345.1	PRJNA224116	SAMN02872945		na	1328859	562	Escherichia coli O157:H7 str. SS17	strain=SS17		latest	Complete Genome	Major	Full	2014-07-17	ASM73034v1	Penn State	GCA_000730345.1	identical	https://ftp.ncbi.nlm.nih.gov/genomes/all/GCF/000/730/345/GCF_000730345.1_ASM73034v1			na
GCF_000732965.1	PRJNA224116	SAMN02905113		na	155864	562	Escherichia coli O157:H7 str. EDL933	strain=EDL933		latest	Complete Genome	Major	Full	2014-07-24	ASM73296v1	University of California San Diego	GCA_000732965.1	identical	https://ftp.ncbi.nlm.nih.gov/genomes/all/GCF/000/732/965/GCF_000732965.1_ASM73296v1			na
GCF_000743255.1	PRJNA224116	SAMN02929659		na	1322345	562	Escherichia coli ATCC 25922	strain=ATCC 25922		latest	Complete Genome	Major	Full	2014-08-22	ASM74325v1	Los Alamos National Laboratory	GCA_000743255.1	identical	https://ftp.ncbi.nlm.nih.gov/genomes/all/GCF/000/743/255/GCF_000743255.1_ASM74325v1			na
GCF_000750555.1	PRJNA224116	SAMN03013572		na	679895	562	Escherichia coli BW25113	strain=K-12 substr. BW25113		latest	Complete Genome	Major	Full	2014-09-09	ASM75055v1	Universite de Sherbrooke	GCA_000750555.1	identical	https://ftp.ncbi.nlm.nih.gov/genomes/all/GCF/000/750/555/GCF_000750555.1_ASM75055v1			na
GCF_000784925.1	PRJNA224116	SAMN02709589		na	562	562	Escherichia coli	strain=ECONIH1		latest	Complete Genome	Major	Full	2014-11-17	ASM78492v1	NIH	GCA_000784925.1	identical	https://ftp.ncbi.nlm.nih.gov/genomes/all/GCF/000/784/925/GCF_000784925.1_ASM78492v1			na
GCF_000800215.1	PRJNA224116	SAMN03093203		na	1245474	562	Escherichia coli ER2796	strain=K-12 ER2796		latest	Complete Genome	Major	Full	2014-12-09	ASM80021v1	New England Biolabs	GCA_000800215.1	identical	https://ftp.ncbi.nlm.nih.gov/genomes/all/GCF/000/800/215/GCF_000800215.1_ASM80021v1			na
GCF_000800765.1	PRJNA224116	SAMN03107000		na	83333	562	Escherichia coli K-12	strain=K-12 ER3413		latest	Complete Genome	Major	Full	2014-12-11	ASM80076v1	New England Biolabs	GCA_000800765.1	identical	https://ftp.ncbi.nlm.nih.gov/genomes/all/GCF/000/800/765/GCF_000800765.1_ASM80076v1			na
GCF_000801165.1	PRJNA224116	SAMN03264844		na	562	562	Escherichia coli	strain=RM9387		latest	Complete Genome	Major	Full	2014-12-15	ASM80116v1	USDA-ARS	GCA_000801165.1	identical	https://ftp.ncbi.nlm.nih.gov/genomes/all/GCF/000/801/165/GCF_000801165.1_ASM80116v1			na
GCF_000801185.2	PRJNA224116	SAMN03262652		na	562	562	Escherichia coli	strain=94-3024		latest	Complete Genome	Major	Full	2015-06-18	ASM80118v2	USDA-ARS	GCA_000801185.2	identical	https://ftp.ncbi.nlm.nih.gov/genomes/all/GCF/000/801/185/GCF_000801185.2_ASM80118v2			na
GCF_000801205.1	PRJNA224116	SAMN02743420		na	511145	562	Escherichia coli str. K-12 substr. MG1655	strain=K-12 substr. MG1655		latest	Complete Genome	Major	Full	2014-12-15	ASM80120v1	Pacific Biosciences	GCA_000801205.1	identical	https://ftp.ncbi.nlm.nih.gov/genomes/all/GCF/000/801/205/GCF_000801205.1_ASM80120v1			na
GCF_000803705.1	PRJNA224116	SAMN03265100		na	1330457	562	Escherichia coli O157:H7 str. SS52	strain=SS52		latest	Complete Genome	Major	Full	2014-12-18	ASM80370v1	Penn State	GCA_000803705.1	identical	https://ftp.ncbi.nlm.nih.gov/genomes/all/GCF/000/803/705/GCF_000803705.1_ASM80370v1			na
GCF_000813165.1	PRJNA224116	SAMN03274236		na	1329907	562	Escherichia coli APEC IMT5155	strain=APEC IMT5155		latest	Complete Genome	Major	Full	2015-01-02	ASM81316v1	Nanjing Agricultural University	GCA_000813165.1	identical	https://ftp.ncbi.nlm.nih.gov/genomes/all/GCF/000/813/165/GCF_000813165.1_ASM81316v1			na
GCF_000814145.2	PRJNA224116	SAMN03263950		na	562	562	Escherichia coli	strain=6409		latest	Complete Genome	Major	Full	2015-02-27	ASM81414v2	JCVI	GCA_000814145.2	identical	https://ftp.ncbi.nlm.nih.gov/genomes/all/GCF/000/814/145/GCF_000814145.2_ASM81414v2			na
GCF_000819645.1	PRJNA224116	SAMN03083542		na	562	562	Escherichia coli	strain=789		latest	Complete Genome	Major	Full	2015-01-16	ASM81964v1	Georg-August University of Goettingen	GCA_000819645.1	identical	https://ftp.ncbi.nlm.nih.gov/genomes/all/GCF/000/819/645/GCF_000819645.1_ASM81964v1			na
GCF_000827105.1	PRJNA224116	SAMN02673556		na	930406	562	Escherichia coli O157:H16	strain=Santai		latest	Complete Genome	Major	Full	2015-01-21	ASM82710v1	BGI	GCA_000827105.1	identical	https://ftp.ncbi.nlm.nih.gov/genomes/all/GCF/000/827/105/GCF_000827105.1_ASM82710v1			na
GCF_000829985.1	PRJNA224116	SAMN02949643		na	745156	562	Escherichia coli 1303	strain=1303		latest	Complete Genome	Major	Full	2015-01-29	ASM82998v1	Georg-August-University Goettingen	GCA_000829985.1	identical	https://ftp.ncbi.nlm.nih.gov/genomes/all/GCF/000/829/985/GCF_000829985.1_ASM82998v1			na
GCF_000830035.1	PRJNA224116	SAMN03292179		na	562	562	Escherichia coli	strain=C41(DE3)		latest	Complete Genome	Major	Full	2015-01-29	ASM83003v1	Stockholm University	GCA_000830035.1	identical	https://ftp.ncbi.nlm.nih.gov/genomes/all/GCF/000/830/035/GCF_000830035.1_ASM83003v1			na
GCF_000831565.1	PRJNA224116	SAMN02949644		na	758831	562	Escherichia coli ECC-1470	strain=ECC-1470		latest	Complete Genome	Major	Full	2015-02-03	ASM83156v1	Georg-August-University Goettingen, Genomic and Applied Microbiology, Goettingen Genomics Laboratory	GCA_000831565.1	identical	https://ftp.ncbi.nlm.nih.gov/genomes/all/GCF/000/831/565/GCF_000831565.1_ASM83156v1			na
GCF_000833145.1	PRJNA224116	SAMN03301757		na	562	562	Escherichia coli	strain=BL21 (TaKaRa)		latest	Complete Genome	Major	Full	2015-02-05	ASM83314v1	KRIBB	GCA_000833145.1	identical	https://ftp.ncbi.nlm.nih.gov/genomes/all/GCF/000/833/145/GCF_000833145.1_ASM83314v1			na
GCF_000833635.2	PRJNA224116	SAMN03294311		na	562	562	Escherichia coli	strain=USML2		latest	Complete Genome	Major	Full	2017-03-17	ASM83363v2	UNIVERSITI SAINS MALAYSIA	GCA_000833635.2	identical	https://ftp.ncbi.nlm.nih.gov/genomes/all/GCF/000/833/635/GCF_000833635.2_ASM83363v2			na
GCF_000931565.1	PRJNA224116	SAMN03287565		na	562	562	Escherichia coli	strain=MNCRE44		latest	Complete Genome	Major	Full	2015-02-23	ASM93156v1	University of Minnesota	GCA_000931565.1	identical	https://ftp.ncbi.nlm.nih.gov/genomes/all/GCF/000/931/565/GCF_000931565.1_ASM93156v1			na
GCF_000952955.1	PRJNA224116	SAMEA2547783		na	562	562	Escherichia coli	strain=K-12 substr. RV308		latest	Complete Genome	Major	Full	2014-09-24	EcRV308Chr	Austrian Centre of Industrial Biotechnology	GCA_000952955.1	identical	https://ftp.ncbi.nlm.nih.gov/genomes/all/GCF/000/952/955/GCF_000952955.1_EcRV308Chr			na
GCF_000953515.1	PRJNA224116	SAMEA2547782		na	562	562	Escherichia coli	strain=K-12 substr. HMS174		latest	Complete Genome	Major	Full	2014-09-24	EcHMS174Chr	Austrian Centre of Industrial Biotechnology	GCA_000953515.1	identical	https://ftp.ncbi.nlm.nih.gov/genomes/all/GCF/000/953/515/GCF_000953515.1_EcHMS174Chr			na
GCF_000967155.2	PRJNA224116	SAMEA3865278		na	562	562	Escherichia coli	strain=HUSEC2011		latest	Complete Genome	Major	Full	2015-01-07	HUSEC2011CHR1	Justus-Liebig-University Giessen	GCA_000967155.1	identical	https://ftp.ncbi.nlm.nih.gov/genomes/all/GCF/000/967/155/GCF_000967155.2_HUSEC2011CHR1			na
GCF_000968515.1	PRJNA224116	SAMN03371467		na	941323	562	Escherichia coli VR50	strain=VR50		latest	Complete Genome	Major	Full	2015-04-02	ASM96851v1	The University of Queensland	GCA_000968515.1	identical	https://ftp.ncbi.nlm.nih.gov/genomes/all/GCF/000/968/515/GCF_000968515.1_ASM96851v1			na
GCF_000971615.1	PRJNA224116	SAMN03390066		na	562	562	Escherichia coli	strain=CI5		latest	Complete Genome	Major	Full	2015-04-13	ASM97161v1	National University of Singapore and Genome Institute of Singapore	GCA_000971615.1	identical	https://ftp.ncbi.nlm.nih.gov/genomes/all/GCF/000/971/615/GCF_000971615.1_ASM97161v1			na
GCF_000974405.1	PRJNA224116	SAMN03277616		na	83333	562	Escherichia coli K-12	strain=K-12 MG1655		latest	Complete Genome	Major	Full	2015-04-21	ASM97440v1	New England Biolabs	GCA_000974405.1	identical	https://ftp.ncbi.nlm.nih.gov/genomes/all/GCF/000/974/405/GCF_000974405.1_ASM97440v1			na
GCF_000974465.1	PRJNA224116	SAMN03277613		na	83333	562	Escherichia coli K-12	strain=K-12 MG1655		latest	Complete Genome	Major	Full	2015-04-21	ASM97446v1	New England Biolabs	GCA_000974465.1	identical	https://ftp.ncbi.nlm.nih.gov/genomes/all/GCF/000/974/465/GCF_000974465.1_ASM97446v1			na
GCF_000974505.1	PRJNA224116	SAMN03277619		na	83333	562	Escherichia coli K-12	strain=K-12 MG1655		latest	Complete Genome	Major	Full	2015-04-21	ASM97450v1	New England Biolabs	GCA_000974505.1	identical	https://ftp.ncbi.nlm.nih.gov/genomes/all/GCF/000/974/505/GCF_000974505.1_ASM97450v1			na
GCF_000974535.1	PRJNA224116	SAMN03277614		na	83333	562	Escherichia coli K-12	strain=K-12 MG1655		latest	Complete Genome	Major	Full	2015-04-21	ASM97453v1	New England Biolabs	GCA_000974535.1	identical	https://ftp.ncbi.nlm.nih.gov/genomes/all/GCF/000/974/535/GCF_000974535.1_ASM97453v1			na
GCF_000974575.1	PRJNA224116	SAMN03277617		na	83333	562	Escherichia coli K-12	strain=K-12 MG1655		latest	Complete Genome	Major	Full	2015-04-21	ASM97457v1	New England Biolabs	GCA_000974575.1	identical	https://ftp.ncbi.nlm.nih.gov/genomes/all/GCF/000/974/575/GCF_000974575.1_ASM97457v1			na
GCF_000974825.1	PRJNA224116	SAMN03277615		na	83333	562	Escherichia coli K-12	strain=K-12 MG1655		latest	Complete Genome	Major	Full	2015-04-21	ASM97482v1	New England Biolabs	GCA_000974825.1	identical	https://ftp.ncbi.nlm.nih.gov/genomes/all/GCF/000/974/825/GCF_000974825.1_ASM97482v1			na
GCF_000974865.1	PRJNA224116	SAMN03277618		na	83333	562	Escherichia coli K-12	strain=K-12 MG1655		latest	Complete Genome	Major	Full	2015-04-21	ASM97486v1	New England Biolabs	GCA_000974865.1	identical	https://ftp.ncbi.nlm.nih.gov/genomes/all/GCF/000/974/865/GCF_000974865.1_ASM97486v1			na
GCF_000974885.1	PRJNA224116	SAMN03277612		na	83333	562	Escherichia coli K-12	strain=K-12 MG1655		latest	Complete Genome	Major	Full	2015-04-21	ASM97488v1	New England Biolabs	GCA_000974885.1	identical	https://ftp.ncbi.nlm.nih.gov/genomes/all/GCF/000/974/885/GCF_000974885.1_ASM97488v1			na
GCF_000978815.2	PRJNA224116	SAMN03470769		na	83334	562	Escherichia coli O157:H7	strain=7.1_Anguil		latest	Complete Genome	Major	Full	2021-10-13	ASM97881v2	Instituto Nacional de Tecnologia Agropecuaria	GCA_000978815.2	identical	https://ftp.ncbi.nlm.nih.gov/genomes/all/GCF/000/978/815/GCF_000978815.2_ASM97881v2			na
GCF_000978845.2	PRJNA224116	SAMN03470766		na	83334	562	Escherichia coli O157:H7	strain=Rafaela_II		latest	Complete Genome	Major	Full	2021-10-12	ASM97884v2	Instituto Nacional de Tecnologia Agropecuaria	GCA_000978845.2	identical	https://ftp.ncbi.nlm.nih.gov/genomes/all/GCF/000/978/845/GCF_000978845.2_ASM97884v2			na
GCF_000981485.1	PRJNA224116	SAMEA3143339		na	83333	562	Escherichia coli K-12	strain=K-12 substr. AG100		latest	Complete Genome	Major	Full	2015-04-03	EcoliK12AG100	UNIVERSITY OF EXETER	GCA_000981485.1	identical	https://ftp.ncbi.nlm.nih.gov/genomes/all/GCF/000/981/485/GCF_000981485.1_EcoliK12AG100			na
GCF_000986765.1	PRJNA224116	SAMN03856947		na	1048254	562	Escherichia coli O104:H4 str. C227-11	strain=C227-11	368 shch	latest	Complete Genome	Major	Full	2015-04-30	ASM98676v1	Icahn School of Medicine at Mount Sinai	GCA_000986765.1	identical	https://ftp.ncbi.nlm.nih.gov/genomes/all/GCF/000/986/765/GCF_000986765.1_ASM98676v1			na
GCF_000987875.1	PRJNA224116	SAMN03576594		na	562	562	Escherichia coli	strain=SEC470		latest	Complete Genome	Major	Full	2015-05-04	ASM98787v1	Institute of Subtropical Agriculture, Chinese Academy of Sciences	GCA_000987875.1	identical	https://ftp.ncbi.nlm.nih.gov/genomes/all/GCF/000/987/875/GCF_000987875.1_ASM98787v1			na
GCF_000988355.1	PRJNA224116	SAMN03276545		na	562	562	Escherichia coli	strain=SQ37		latest	Complete Genome	Major	Full	2015-05-06	ASM98835v1	AstraZeneca	GCA_000988355.1	identical	https://ftp.ncbi.nlm.nih.gov/genomes/all/GCF/000/988/355/GCF_000988355.1_ASM98835v1			na
GCF_000988385.1	PRJNA224116	SAMN03276546		na	562	562	Escherichia coli	strain=SQ88		latest	Complete Genome	Major	Full	2015-05-06	ASM98838v1	AstraZeneca	GCA_000988385.1	identical	https://ftp.ncbi.nlm.nih.gov/genomes/all/GCF/000/988/385/GCF_000988385.1_ASM98838v1			na
GCF_000988425.1	PRJNA224116	SAMN03276543		na	562	562	Escherichia coli	strain=SQ110		latest	Complete Genome	Major	Full	2015-05-06	ASM98842v1	AstraZeneca	GCA_000988425.1	identical	https://ftp.ncbi.nlm.nih.gov/genomes/all/GCF/000/988/425/GCF_000988425.1_ASM98842v1			na
GCF_000988465.1	PRJNA224116	SAMN03276542		na	562	562	Escherichia coli	strain=SQ2203		latest	Complete Genome	Major	Full	2015-05-06	ASM98846v1	AstraZeneca	GCA_000988465.1	identical	https://ftp.ncbi.nlm.nih.gov/genomes/all/GCF/000/988/465/GCF_000988465.1_ASM98846v1			na
GCF_001007915.1	PRJNA224116	SAMN03612246		na	562	562	Escherichia coli	strain=CFSAN029787		latest	Complete Genome	Major	Full	2015-05-15	ASM100791v1	FDA/CFSAN	GCA_001007915.1	identical	https://ftp.ncbi.nlm.nih.gov/genomes/all/GCF/001/007/915/GCF_001007915.1_ASM100791v1			na
GCF_001020945.2	PRJNA224116	SAMN02404591		na	83333	562	Escherichia coli K-12	strain=K-12 substr. GM4792		latest	Complete Genome	Major	Full	2015-10-20	ASM102094v2	College of Life Sciences, Beijing Normal University	GCA_001020945.2	identical	https://ftp.ncbi.nlm.nih.gov/genomes/all/GCF/001/020/945/GCF_001020945.2_ASM102094v2			na
GCF_001021005.2	PRJNA224116	SAMN02404590		na	83333	562	Escherichia coli K-12	strain=K-12 substr. GM4792		latest	Complete Genome	Major	Full	2015-10-20	ASM102100v2	College of Life Sciences, Beijing Normal University	GCA_001021005.2	identical	https://ftp.ncbi.nlm.nih.gov/genomes/all/GCF/001/021/005/GCF_001021005.2_ASM102100v2			na
GCF_001021595.1	PRJNA224116	SAMN02666437		na	562	562	Escherichia coli	strain=O18		latest	Complete Genome	Major	Full	2015-06-08	ASM102159v1	Iowa State University	GCA_001021595.1	identical	https://ftp.ncbi.nlm.nih.gov/genomes/all/GCF/001/021/595/GCF_001021595.1_ASM102159v1			na
GCF_001021615.1	PRJNA224116	SAMN03761813		na	1401688	562	Escherichia coli APEC O18	strain=APEC O18		latest	Complete Genome	Major	Full	2015-06-08	APECO18	Iowa State University	GCA_001021615.1	identical	https://ftp.ncbi.nlm.nih.gov/genomes/all/GCF/001/021/615/GCF_001021615.1_APECO18			na
GCF_001021635.2	PRJNA224116	SAMN03761814		na	1954351	562	Escherichia coli APEC O2-211	strain=APEC O2-211		latest	Complete Genome	Major	Full	2018-07-25	ASM102163v2	Iowa State University	GCA_001021635.2	identical	https://ftp.ncbi.nlm.nih.gov/genomes/all/GCF/001/021/635/GCF_001021635.2_ASM102163v2			na
GCF_001029125.1	PRJNA224116	SAMN03765122		na	1358422	562	Escherichia coli PCN061	strain=PCN061		latest	Complete Genome	Major	Full	2015-06-17	ASM102912v1	Huazhong Agricultural University	GCA_001029125.1	identical	https://ftp.ncbi.nlm.nih.gov/genomes/all/GCF/001/029/125/GCF_001029125.1_ASM102912v1			na
GCF_001039415.1	PRJNA224116	SAMN03761398		na	562	562	Escherichia coli	strain=C43(DE3)		latest	Complete Genome	Major	Full	2015-06-25	ASM103941v1	Yonsei University	GCA_001039415.1	identical	https://ftp.ncbi.nlm.nih.gov/genomes/all/GCF/001/039/415/GCF_001039415.1_ASM103941v1			na
GCF_001043215.1	PRJNA224116	SAMN03659038		na	562	562	Escherichia coli	strain=NCM3722	K-12	latest	Complete Genome	Major	Full	2015-06-30	ASM104321v1	University of California - San Diego	GCA_001043215.1	identical	https://ftp.ncbi.nlm.nih.gov/genomes/all/GCF/001/043/215/GCF_001043215.1_ASM104321v1			na
GCF_001051135.1	PRJNA224116	SAMN03852615		na	1311757	562	Escherichia coli ACN001	strain=ACN001		latest	Complete Genome	Major	Full	2015-07-09	ASM105113v1	Huazhong Agricultural University	GCA_001051135.1	identical	https://ftp.ncbi.nlm.nih.gov/genomes/all/GCF/001/051/135/GCF_001051135.1_ASM105113v1			na
GCF_001183645.1	PRJNA224116	SAMN03861948		na	562	562	Escherichia coli	strain=DH1Ec095		latest	Complete Genome	Major	Full	2015-07-21	ASM118364v1	Joint Genome Institute	GCA_001183645.1	identical	https://ftp.ncbi.nlm.nih.gov/genomes/all/GCF/001/183/645/GCF_001183645.1_ASM118364v1			na
GCF_001183665.1	PRJNA224116	SAMN03863255		na	562	562	Escherichia coli	strain=DH1Ec104		latest	Complete Genome	Major	Full	2015-07-21	ASM118366v1	Joint Genome Institute	GCA_001183665.1	identical	https://ftp.ncbi.nlm.nih.gov/genomes/all/GCF/001/183/665/GCF_001183665.1_ASM118366v1			na
GCF_001183685.1	PRJNA224116	SAMN03863378		na	562	562	Escherichia coli	strain=DH1Ec169		latest	Complete Genome	Major	Full	2015-07-21	ASM118368v1	Joint Genome Institute	GCA_001183685.1	identical	https://ftp.ncbi.nlm.nih.gov/genomes/all/GCF/001/183/685/GCF_001183685.1_ASM118368v1			na
GCF_001276585.2	PRJNA224116	SAMN03384316		na	562	562	Escherichia coli	strain=RR1		latest	Complete Genome	Minor	Full	2016-11-29	ASM127658v2	KRIBB	GCA_001276585.2	identical	https://ftp.ncbi.nlm.nih.gov/genomes/all/GCF/001/276/585/GCF_001276585.2_ASM127658v2			na
GCF_001280325.1	PRJNA224116	SAMN04026225		na	562	562	Escherichia coli	strain=SF-088		latest	Complete Genome	Major	Full	2015-09-09	ASM128032v1	Santa Clara University	GCA_001280325.1	identical	https://ftp.ncbi.nlm.nih.gov/genomes/all/GCF/001/280/325/GCF_001280325.1_ASM128032v1			na
GCF_001280345.1	PRJNA224116	SAMN04026228		na	562	562	Escherichia coli	strain=SF-468		latest	Complete Genome	Major	Full	2015-09-09	ASM128034v1	Santa Clara University	GCA_001280345.1	identical	https://ftp.ncbi.nlm.nih.gov/genomes/all/GCF/001/280/345/GCF_001280345.1_ASM128034v1			na
GCF_001280385.1	PRJNA224116	SAMN04026226		na	562	562	Escherichia coli	strain=SF-166		latest	Complete Genome	Major	Full	2015-09-09	ASM128038v1	Santa Clara University	GCA_001280385.1	identical	https://ftp.ncbi.nlm.nih.gov/genomes/all/GCF/001/280/385/GCF_001280385.1_ASM128038v1			na
GCF_001280405.1	PRJNA224116	SAMN04026227		na	562	562	Escherichia coli	strain=SF-173		latest	Complete Genome	Major	Full	2015-09-09	ASM128040v1	Santa Clara University	GCA_001280405.1	identical	https://ftp.ncbi.nlm.nih.gov/genomes/all/GCF/001/280/405/GCF_001280405.1_ASM128040v1			na
GCF_001307215.1	PRJNA224116	SAMN04103124		na	83334	562	Escherichia coli O157:H7	strain=WS4202	laboratory strain	latest	Complete Genome	Major	Full	2015-10-06	ASM130721v1	Technische Universitaet Muenchen	GCA_001307215.1	identical	https://ftp.ncbi.nlm.nih.gov/genomes/all/GCF/001/307/215/GCF_001307215.1_ASM130721v1			na
GCF_001308065.1	PRJNA224116	SAMN03203487		na	511145	562	Escherichia coli str. K-12 substr. MG1655	strain=K-12 substr. MG1655		latest	Complete Genome	Major	Full	2015-10-08	ASM130806v1	Indian Institute of Science	GCA_001308065.1	identical	https://ftp.ncbi.nlm.nih.gov/genomes/all/GCF/001/308/065/GCF_001308065.1_ASM130806v1			na
GCF_001308125.1	PRJNA224116	SAMN03203488		na	562	562	Escherichia coli	strain=K-12 substr. MG1655_TMP32XR1		latest	Complete Genome	Major	Full	2015-10-08	ASM130812v1	Indian Institute of Science	GCA_001308125.1	identical	https://ftp.ncbi.nlm.nih.gov/genomes/all/GCF/001/308/125/GCF_001308125.1_ASM130812v1			na
GCF_001308165.1	PRJNA224116	SAMN03203489		na	562	562	Escherichia coli	strain=K-12 substr. MG1655_TMP32XR2		latest	Complete Genome	Major	Full	2015-10-08	ASM130816v1	Indian Institute of Science	GCA_001308165.1	identical	https://ftp.ncbi.nlm.nih.gov/genomes/all/GCF/001/308/165/GCF_001308165.1_ASM130816v1			na
GCF_001420935.1	PRJNA224116	SAMN03952643		na	562	562	Escherichia coli	strain=2012C-4227		latest	Complete Genome	Major	Full	2015-10-30	ASM142093v1	CDC	GCA_001420935.1	identical	https://ftp.ncbi.nlm.nih.gov/genomes/all/GCF/001/420/935/GCF_001420935.1_ASM142093v1			na
GCF_001420955.1	PRJNA224116	SAMN02991226		na	562	562	Escherichia coli	strain=2009C-3133		latest	Complete Genome	Major	Full	2015-10-30	ASM142095v1	CDC	GCA_001420955.1	identical	https://ftp.ncbi.nlm.nih.gov/genomes/all/GCF/001/420/955/GCF_001420955.1_ASM142095v1			na
GCF_001442495.1	PRJNA224116	SAMN04227566		na	562	562	Escherichia coli	strain=YD786		latest	Complete Genome	Major	Full	2015-11-10	ASM144249v1	Huashan Hospital, Fudan University	GCA_001442495.1	identical	https://ftp.ncbi.nlm.nih.gov/genomes/all/GCF/001/442/495/GCF_001442495.1_ASM144249v1			na
GCF_001469815.1	PRJNA224116	SAMN04159541		na	562	562	Escherichia coli	strain=uk_P46212		latest	Complete Genome	Major	Full	2015-12-18	ASM146981v1	University of Oxford	GCA_001469815.1	identical	https://ftp.ncbi.nlm.nih.gov/genomes/all/GCF/001/469/815/GCF_001469815.1_ASM146981v1			na
GCF_001485455.1	PRJNA224116	SAMN02800875		na	562	562	Escherichia coli	strain=ST648	Pleural Effusion of Patients with Empyema Thoracis	latest	Complete Genome	Major	Full	2016-01-05	ASM148545v1	Peking University People's hospital	GCA_001485455.1	identical	https://ftp.ncbi.nlm.nih.gov/genomes/all/GCF/001/485/455/GCF_001485455.1_ASM148545v1			na
GCF_001513615.1	PRJNA224116	SAMN04381845		na	562	562	Escherichia coli	strain=CD306		latest	Complete Genome	Major	Full	2016-01-12	ASM151361v1	University of Minnesota	GCA_001513615.1	identical	https://ftp.ncbi.nlm.nih.gov/genomes/all/GCF/001/513/615/GCF_001513615.1_ASM151361v1			na
GCF_001513635.1	PRJNA224116	SAMN04381854		na	562	562	Escherichia coli	strain=JJ2434		latest	Complete Genome	Major	Full	2016-01-12	ASM151363v1	University of Minnesota	GCA_001513635.1	identical	https://ftp.ncbi.nlm.nih.gov/genomes/all/GCF/001/513/635/GCF_001513635.1_ASM151363v1			na
GCF_001515725.1	PRJNA224116	SAMN04385793		na	562	562	Escherichia coli	strain=ACN002		latest	Complete Genome	Major	Full	2016-01-15	ASM151572v1	Huazhong Agricultural University	GCA_001515725.1	identical	https://ftp.ncbi.nlm.nih.gov/genomes/all/GCF/001/515/725/GCF_001515725.1_ASM151572v1			na
GCF_001544635.1	PRJNA224116	SAMN04403366		na	511145	562	Escherichia coli str. K-12 substr. MG1655	strain=K-12 substr. MG1655		latest	Complete Genome	Major	Full	2016-02-02	ASM154463v1	Weill Cornell Medical College	GCA_001544635.1	identical	https://ftp.ncbi.nlm.nih.gov/genomes/all/GCF/001/544/635/GCF_001544635.1_ASM154463v1			na
GCF_001558995.2	PRJNA224116	SAMN04191546		na	83334	562	Escherichia coli O157:H7	strain=JEONG-1266		latest	Complete Genome	Major	Full	2016-05-20	ASM155899v2	US Food and Drug Administration	GCA_001558995.2	identical	https://ftp.ncbi.nlm.nih.gov/genomes/all/GCF/001/558/995/GCF_001558995.2_ASM155899v2			na
GCF_001559615.2	PRJNA224116	SAMN04435507		na	37762	562	Escherichia coli B	strain=C2566		latest	Complete Genome	Major	Full	2016-06-15	ASM155961v2	New England Biolabs	GCA_001559615.2	identical	https://ftp.ncbi.nlm.nih.gov/genomes/all/GCF/001/559/615/GCF_001559615.2_ASM155961v2			na
GCF_001559635.1	PRJNA224116	SAMN04435508		na	37762	562	Escherichia coli B	strain=C3029		latest	Complete Genome	Major	Full	2016-02-11	ASM155963v1	New England Biolabs	GCA_001559635.1	identical	https://ftp.ncbi.nlm.nih.gov/genomes/all/GCF/001/559/635/GCF_001559635.1_ASM155963v1			na
GCF_001559655.1	PRJNA224116	SAMN04435497		na	83333	562	Escherichia coli K-12	strain=K-12 DHB4		latest	Complete Genome	Major	Full	2016-02-11	ASM155965v1	New England Biolabs	GCA_001559655.1	identical	https://ftp.ncbi.nlm.nih.gov/genomes/all/GCF/001/559/655/GCF_001559655.1_ASM155965v1			na
GCF_001559675.1	PRJNA224116	SAMN04435499		na	83333	562	Escherichia coli K-12	strain=K-12 C3026		latest	Complete Genome	Major	Full	2016-02-11	ASM155967v1	New England Biolabs	GCA_001559675.1	identical	https://ftp.ncbi.nlm.nih.gov/genomes/all/GCF/001/559/675/GCF_001559675.1_ASM155967v1			na
GCF_001566335.1	PRJNA224116	SAMN04393382		na	511145	562	Escherichia coli str. K-12 substr. MG1655	strain=JW5437-1 substr. MG1655		latest	Complete Genome	Major	Full	2016-02-23	ASM156633v1	University of Idaho	GCA_001566335.1	identical	https://ftp.ncbi.nlm.nih.gov/genomes/all/GCF/001/566/335/GCF_001566335.1_ASM156633v1			na
GCF_001566615.1	PRJNA224116	SAMN04381849		na	562	562	Escherichia coli	strain=SaT040		latest	Complete Genome	Major	Full	2016-02-23	ASM156661v1	University of Minnesota	GCA_001566615.1	identical	https://ftp.ncbi.nlm.nih.gov/genomes/all/GCF/001/566/615/GCF_001566615.1_ASM156661v1			na
GCF_001566635.1	PRJNA224116	SAMN04381851		na	562	562	Escherichia coli	strain=G749		latest	Complete Genome	Major	Full	2016-02-23	ASM156663v1	University of Minnesota	GCA_001566635.1	identical	https://ftp.ncbi.nlm.nih.gov/genomes/all/GCF/001/566/635/GCF_001566635.1_ASM156663v1			na
GCF_001566675.1	PRJNA224116	SAMN04381846		na	562	562	Escherichia coli	strain=ZH193		latest	Complete Genome	Major	Full	2016-02-23	ASM156667v1	University of Minnesota	GCA_001566675.1	identical	https://ftp.ncbi.nlm.nih.gov/genomes/all/GCF/001/566/675/GCF_001566675.1_ASM156667v1			na
GCF_001577325.1	PRJNA224116	SAMN04381853		na	562	562	Escherichia coli	strain=ZH063		latest	Complete Genome	Major	Full	2016-02-29	ASM157732v1	University of Minnesota	GCA_001577325.1	identical	https://ftp.ncbi.nlm.nih.gov/genomes/all/GCF/001/577/325/GCF_001577325.1_ASM157732v1			na
GCF_001593565.1	PRJNA224116	SAMN04481707		na	1355101	562	Escherichia coli JJ1887	strain=JJ1887		latest	Complete Genome	Major	Full	2016-03-17	ASM159356v1	Translational Genomics Research Institute	GCA_001593565.1	identical	https://ftp.ncbi.nlm.nih.gov/genomes/all/GCF/001/593/565/GCF_001593565.1_ASM159356v1			na
GCF_001610755.1	PRJNA224116	SAMN02580208		na	1441627	562	Escherichia coli str. Sanji	strain=Sanji		latest	Complete Genome	Major	Full	2016-04-05	ASM161075v1	Fujian Agriculture and Forestry University	GCA_001610755.1	identical	https://ftp.ncbi.nlm.nih.gov/genomes/all/GCF/001/610/755/GCF_001610755.1_ASM161075v1			na
GCF_001612475.1	PRJNA224116	SAMN04202540		na	562	562	Escherichia coli	strain=28RC1		latest	Complete Genome	Major	Full	2016-04-06	ASM161247v1	USDA	GCA_001612475.1	identical	https://ftp.ncbi.nlm.nih.gov/genomes/all/GCF/001/612/475/GCF_001612475.1_ASM161247v1			na
GCF_001612495.1	PRJNA224116	SAMN04202539		na	562	562	Escherichia coli	strain=SRCC 1675		latest	Complete Genome	Major	Full	2016-04-06	ASM161249v1	USDA	GCA_001612495.1	identical	https://ftp.ncbi.nlm.nih.gov/genomes/all/GCF/001/612/495/GCF_001612495.1_ASM161249v1			na
GCF_001617565.1	PRJNA224116	SAMN04621897		na	562	562	Escherichia coli	strain=Ecol_732		latest	Complete Genome	Major	Full	2016-04-08	ASM161756v1	University of Oxford	GCA_001617565.1	identical	https://ftp.ncbi.nlm.nih.gov/genomes/all/GCF/001/617/565/GCF_001617565.1_ASM161756v1			na
GCF_001618325.1	PRJNA224116	SAMN04590096		na	562	562	Escherichia coli	strain=Ecol_743		latest	Complete Genome	Major	Full	2016-04-11	ASM161832v1	University of Oxford	GCA_001618325.1	identical	https://ftp.ncbi.nlm.nih.gov/genomes/all/GCF/001/618/325/GCF_001618325.1_ASM161832v1			na
GCF_001618345.2	PRJNA224116	SAMN04590095		na	562	562	Escherichia coli	strain=Ecol_745		latest	Complete Genome	Major	Full	2016-07-12	ASM161834v2	University of Oxford	GCA_001618345.2	identical	https://ftp.ncbi.nlm.nih.gov/genomes/all/GCF/001/618/345/GCF_001618345.2_ASM161834v2			na
GCF_001618365.1	PRJNA224116	SAMN04590097		na	562	562	Escherichia coli	strain=Ecol_448		latest	Complete Genome	Major	Full	2016-04-11	ASM161836v1	University of Oxford	GCA_001618365.1	identical	https://ftp.ncbi.nlm.nih.gov/genomes/all/GCF/001/618/365/GCF_001618365.1_ASM161836v1			na
GCF_001644725.1	PRJNA224116	SAMN04851092		na	562	562	Escherichia coli	strain=2011C-3911		latest	Complete Genome	Major	Full	2016-05-16	ASM164472v1	CDC	GCA_001644725.1	identical	https://ftp.ncbi.nlm.nih.gov/genomes/all/GCF/001/644/725/GCF_001644725.1_ASM164472v1			na
GCF_001644745.1	PRJNA224116	SAMN04851091		na	562	562	Escherichia coli	strain=2013C-4465		latest	Complete Genome	Major	Full	2016-05-16	ASM164474v1	CDC	GCA_001644745.1	identical	https://ftp.ncbi.nlm.nih.gov/genomes/all/GCF/001/644/745/GCF_001644745.1_ASM164474v1			na
GCF_001645235.2	PRJNA224116	SAMN04851094		na	562	562	Escherichia coli	strain=2011C-4315		latest	Complete Genome	Major	Full	2017-11-02	ASM164523v2	CDC	GCA_001645235.2	identical	https://ftp.ncbi.nlm.nih.gov/genomes/all/GCF/001/645/235/GCF_001645235.2_ASM164523v2			na
GCF_001650275.1	PRJNA224116	SAMN05007044		na	1045010	562	Escherichia coli O157	strain=180-PT54		latest	Complete Genome	Major	Full	2016-05-24	ASM165027v1	Public Health England	GCA_001650275.1	identical	https://ftp.ncbi.nlm.nih.gov/genomes/all/GCF/001/650/275/GCF_001650275.1_ASM165027v1			na
GCF_001650295.1	PRJNA224116	SAMN05007045		na	1045010	562	Escherichia coli O157	strain=644-PT8		latest	Complete Genome	Major	Full	2016-05-24	ASM165029v1	Public Health England	GCA_001650295.1	identical	https://ftp.ncbi.nlm.nih.gov/genomes/all/GCF/001/650/295/GCF_001650295.1_ASM165029v1			na
GCF_001651925.2	PRJNA224116	SAMN04191551		na	83334	562	Escherichia coli O157:H7	strain=FRIK2069		latest	Complete Genome	Minor	Full	2017-08-14	ASM165192v2	University of Florida	GCA_001651925.2	identical	https://ftp.ncbi.nlm.nih.gov/genomes/all/GCF/001/651/925/GCF_001651925.2_ASM165192v2			na
GCF_001651945.2	PRJNA224116	SAMN04191553		na	83334	562	Escherichia coli O157:H7	strain=FRIK2533		latest	Complete Genome	Major	Full	2017-08-11	ASM165194v2	University of Florida	GCA_001651945.2	identical	https://ftp.ncbi.nlm.nih.gov/genomes/all/GCF/001/651/945/GCF_001651945.2_ASM165194v2			na
GCF_001651965.2	PRJNA224116	SAMN04531998		na	83334	562	Escherichia coli O157:H7	strain=FRIK2455		latest	Complete Genome	Major	Full	2017-08-08	ASM165196v2	University of Florida	GCA_001651965.2	identical	https://ftp.ncbi.nlm.nih.gov/genomes/all/GCF/001/651/965/GCF_001651965.2_ASM165196v2			na
GCF_001660565.1	PRJNA224116	SAMN05190012		na	562	562	Escherichia coli	strain=S51		latest	Complete Genome	Major	Full	2016-06-09	ASM166056v1	University of Zurich	GCA_001660565.1	identical	https://ftp.ncbi.nlm.nih.gov/genomes/all/GCF/001/660/565/GCF_001660565.1_ASM166056v1			na
GCF_001660585.1	PRJNA224116	SAMN05194365		na	562	562	Escherichia coli	strain=NGF1		latest	Complete Genome	Major	Full	2016-06-09	ASM166058v1	Harvard University	GCA_001660585.1	identical	https://ftp.ncbi.nlm.nih.gov/genomes/all/GCF/001/660/585/GCF_001660585.1_ASM166058v1			na
GCF_001663075.1	PRJNA224116	SAMN05210771		na	562	562	Escherichia coli	strain=ER1821R		latest	Complete Genome	Major	Full	2016-06-15	ASM166307v1	University of Colroado Anschutz Medical Campus	GCA_001663075.1	identical	https://ftp.ncbi.nlm.nih.gov/genomes/all/GCF/001/663/075/GCF_001663075.1_ASM166307v1			na
GCF_001663475.1	PRJNA224116	SAMN03455974		na	562	562	Escherichia coli	strain=Eco889		latest	Complete Genome	Major	Full	2016-06-16	ASM166347v1	NHGRI	GCA_001663475.1	identical	https://ftp.ncbi.nlm.nih.gov/genomes/all/GCF/001/663/475/GCF_001663475.1_ASM166347v1			na
GCF_001675145.1	PRJNA224116	SAMN03455931		na	562	562	Escherichia coli	strain=ECONIH2		latest	Complete Genome	Major	Full	2016-06-22	ASM167514v1	NHGRI	GCA_001675145.1	identical	https://ftp.ncbi.nlm.nih.gov/genomes/all/GCF/001/675/145/GCF_001675145.1_ASM167514v1			na
GCF_001677475.2	PRJNA224116	SAMN02808332		na	562	562	Escherichia coli	strain=06-00048	CFSAN004178	latest	Complete Genome	Major	Full	2021-04-07	ASM167747v2	FDA	GCA_001677475.2	identical	https://ftp.ncbi.nlm.nih.gov/genomes/all/GCF/001/677/475/GCF_001677475.2_ASM167747v2			na
GCF_001677495.1	PRJNA224116	SAMN02808333		na	562	562	Escherichia coli	strain=09-00049		latest	Complete Genome	Major	Full	2016-07-01	ASM167749v1	FDA	GCA_001677495.1	identical	https://ftp.ncbi.nlm.nih.gov/genomes/all/GCF/001/677/495/GCF_001677495.1_ASM167749v1			na
GCF_001677515.1	PRJNA224116	SAMN02688213		na	562	562	Escherichia coli	strain=08-00022		latest	Complete Genome	Major	Full	2016-07-01	ASM167751v1	FDA	GCA_001677515.1	identical	https://ftp.ncbi.nlm.nih.gov/genomes/all/GCF/001/677/515/GCF_001677515.1_ASM167751v1			na
GCF_001678925.1	PRJNA224116	SAMN03768474		na	562	562	Escherichia coli	strain=H1827/12		latest	Complete Genome	Major	Full	2016-07-05	ASM167892v1	Universidade Estadual de Campinas	GCA_001678925.1	identical	https://ftp.ncbi.nlm.nih.gov/genomes/all/GCF/001/678/925/GCF_001678925.1_ASM167892v1			na
GCF_001678965.1	PRJNA224116	SAMN02688215		na	562	562	Escherichia coli	strain=GB089		latest	Complete Genome	Major	Full	2016-07-05	ASM167896v1	FDA	GCA_001678965.1	identical	https://ftp.ncbi.nlm.nih.gov/genomes/all/GCF/001/678/965/GCF_001678965.1_ASM167896v1			na
GCF_001679985.1	PRJNA224116	SAMN05177221		na	562	562	Escherichia coli	strain=210205630	210205630	latest	Complete Genome	Major	Full	2016-07-06	ASM167998v1	Agricultural Research Service	GCA_001679985.1	identical	https://ftp.ncbi.nlm.nih.gov/genomes/all/GCF/001/679/985/GCF_001679985.1_ASM167998v1			na
GCF_001682305.2	PRJNA224116	SAMN05252777		na	562	562	Escherichia coli	strain=EC590		latest	Complete Genome	Major	Full	2017-03-24	ASM168230v2	UNIVERSITY OF MALAYA	GCA_001682305.2	identical	https://ftp.ncbi.nlm.nih.gov/genomes/all/GCF/001/682/305/GCF_001682305.2_ASM168230v2			na
GCF_001683435.1	PRJNA224116	SAMN05291917		na	562	562	Escherichia coli	strain=K-15KW01		latest	Complete Genome	Major	Full	2016-07-11	ASM168343v1	University of Zurich	GCA_001683435.1	identical	https://ftp.ncbi.nlm.nih.gov/genomes/all/GCF/001/683/435/GCF_001683435.1_ASM168343v1			na
GCF_001693315.1	PRJNA224116	SAMN05392487		na	562	562	Escherichia coli	strain=UPEC 26-1		latest	Complete Genome	Major	Full	2016-07-25	ASM169331v1	Chungnam National University, College of medicine	GCA_001693315.1	identical	https://ftp.ncbi.nlm.nih.gov/genomes/all/GCF/001/693/315/GCF_001693315.1_ASM169331v1			na
GCF_001693635.1	PRJNA224116	SAMN05407982		na	562	562	Escherichia coli	strain=O177:H21		latest	Complete Genome	Major	Full	2016-07-26	ASM169363v1	Leiden University Medical Center	GCA_001693635.1	identical	https://ftp.ncbi.nlm.nih.gov/genomes/all/GCF/001/693/635/GCF_001693635.1_ASM169363v1			na
GCF_001695515.1	PRJNA224116	SAMN04510563		na	83334	562	Escherichia coli O157:H7	strain=FRIK944		latest	Complete Genome	Major	Full	2016-07-27	ASM169551v1	University of Florida	GCA_001695515.1	identical	https://ftp.ncbi.nlm.nih.gov/genomes/all/GCF/001/695/515/GCF_001695515.1_ASM169551v1			na
GCF_001721125.1	PRJNA224116	SAMN04026657		na	562	562	Escherichia coli	strain=FORC_028		latest	Complete Genome	Major	Full	2016-09-07	ASM172112v1	Food-borne Pathogen Omics Research Center, FORC	GCA_001721125.1	identical	https://ftp.ncbi.nlm.nih.gov/genomes/all/GCF/001/721/125/GCF_001721125.1_ASM172112v1			na
GCF_001721225.1	PRJNA224116	SAMN02688212		na	562	562	Escherichia coli	strain=CFSAN004176		latest	Complete Genome	Major	Full	2016-09-07	ASM172122v1	FDA	GCA_001721225.1	identical	https://ftp.ncbi.nlm.nih.gov/genomes/all/GCF/001/721/225/GCF_001721225.1_ASM172122v1			na
GCF_001721525.1	PRJNA224116	SAMN04939501		na	562	562	Escherichia coli	strain=MS6198		latest	Complete Genome	Major	Full	2016-09-08	ASM172152v1	University of Queensland	GCA_001721525.1	identical	https://ftp.ncbi.nlm.nih.gov/genomes/all/GCF/001/721/525/GCF_001721525.1_ASM172152v1			na
GCF_001723505.1	PRJNA224116	SAMN05725120		na	562	562	Escherichia coli	strain=K-12 NEB 5-alpha		latest	Complete Genome	Major	Full	2016-09-13	ASM172350v1	New England Biolabs	GCA_001723505.1	identical	https://ftp.ncbi.nlm.nih.gov/genomes/all/GCF/001/723/505/GCF_001723505.1_ASM172350v1			na
GCF_001735705.1	PRJNA224116	SAMN05346848		na	562	562	Escherichia coli	strain=210221272		latest	Complete Genome	Major	Full	2016-09-20	ASM173570v1	Agricultural Research Service	GCA_001735705.1	identical	https://ftp.ncbi.nlm.nih.gov/genomes/all/GCF/001/735/705/GCF_001735705.1_ASM173570v1			na
GCF_001750845.1	PRJNA224116	SAMN04209666		na	562	562	Escherichia coli	strain=FORC_031		latest	Complete Genome	Major	Full	2016-10-03	ASM175084v1	Food-borne Pathogen Omics Research Center, FORC	GCA_001750845.1	identical	https://ftp.ncbi.nlm.nih.gov/genomes/all/GCF/001/750/845/GCF_001750845.1_ASM175084v1			na
GCF_001753445.1	PRJNA224116	SAMN04447635		na	83334	562	Escherichia coli O157:H7	strain=1130		latest	Complete Genome	Major	Full	2016-10-06	ASM175344v1	United State Department of Agriculture	GCA_001753445.1	identical	https://ftp.ncbi.nlm.nih.gov/genomes/all/GCF/001/753/445/GCF_001753445.1_ASM175344v1			na
GCF_001753465.1	PRJNA224116	SAMN04447629		na	83334	562	Escherichia coli O157:H7	strain=2149		latest	Complete Genome	Major	Full	2016-10-06	ASM175346v1	United State Department of Agriculture	GCA_001753465.1	identical	https://ftp.ncbi.nlm.nih.gov/genomes/all/GCF/001/753/465/GCF_001753465.1_ASM175346v1			na
GCF_001753485.1	PRJNA224116	SAMN04447624		na	83334	562	Escherichia coli O157:H7	strain=8368		latest	Complete Genome	Major	Full	2016-10-06	ASM175348v1	United State Department of Agriculture	GCA_001753485.1	identical	https://ftp.ncbi.nlm.nih.gov/genomes/all/GCF/001/753/485/GCF_001753485.1_ASM175348v1			na
GCF_001753505.1	PRJNA224116	SAMN04447630		na	83334	562	Escherichia coli O157:H7	strain=2159		latest	Complete Genome	Major	Full	2016-10-06	ASM175350v1	United State Department of Agriculture	GCA_001753505.1	identical	https://ftp.ncbi.nlm.nih.gov/genomes/all/GCF/001/753/505/GCF_001753505.1_ASM175350v1			na
GCF_001753525.1	PRJNA224116	SAMN04447632		na	83334	562	Escherichia coli O157:H7	strain=9234		latest	Complete Genome	Major	Full	2016-10-06	ASM175352v1	United State Department of Agriculture	GCA_001753525.1	identical	https://ftp.ncbi.nlm.nih.gov/genomes/all/GCF/001/753/525/GCF_001753525.1_ASM175352v1			na
GCF_001753545.1	PRJNA224116	SAMN04447623		na	83334	562	Escherichia coli O157:H7	strain=3384		latest	Complete Genome	Major	Full	2016-10-06	ASM175354v1	United State Department of Agriculture	GCA_001753545.1	identical	https://ftp.ncbi.nlm.nih.gov/genomes/all/GCF/001/753/545/GCF_001753545.1_ASM175354v1			na
GCF_001753565.1	PRJNA224116	SAMN04447636		na	83334	562	Escherichia coli O157:H7	strain=4276		latest	Complete Genome	Major	Full	2016-10-06	ASM175356v1	United State Department of Agriculture	GCA_001753565.1	identical	https://ftp.ncbi.nlm.nih.gov/genomes/all/GCF/001/753/565/GCF_001753565.1_ASM175356v1			na
GCF_001806265.1	PRJNA224116	SAMN05729957		na	562	562	Escherichia coli	strain=NADC 5570/86-24/6565	mutant	latest	Complete Genome	Major	Full	2016-10-21	ASM180626v1	USDA/ARS/National Animal Disease Center	GCA_001806265.1	identical	https://ftp.ncbi.nlm.nih.gov/genomes/all/GCF/001/806/265/GCF_001806265.1_ASM180626v1			na
GCF_001806285.1	PRJNA224116	SAMN05729956		na	562	562	Escherichia coli	strain=NADC 5570/86-24/6564	wild type	latest	Complete Genome	Major	Full	2016-10-21	ASM180628v1	USDA/ARS/National Animal Disease Center	GCA_001806285.1	identical	https://ftp.ncbi.nlm.nih.gov/genomes/all/GCF/001/806/285/GCF_001806285.1_ASM180628v1			na
GCF_001860505.1	PRJNA224116	SAMN04299569		na	562	562	Escherichia coli	strain=Y5		latest	Complete Genome	Major	Full	2016-11-01	ASM186050v1	Sir Run Run Shaw Hospital, College of Medicine, Zhejiang University, Hangzhou, Zhejiang, China	GCA_001860505.1	identical	https://ftp.ncbi.nlm.nih.gov/genomes/all/GCF/001/860/505/GCF_001860505.1_ASM186050v1			na
GCF_001865295.1	PRJNA224116	SAMN04040761		na	562	562	Escherichia coli	strain=PA20		latest	Complete Genome	Major	Full	2016-11-03	ASM186529v1	USDA/ARS/Eastern Regional Research Center	GCA_001865295.1	identical	https://ftp.ncbi.nlm.nih.gov/genomes/all/GCF/001/865/295/GCF_001865295.1_ASM186529v1			na
GCF_001874485.1	PRJNA224116	SAMN04605558		na	941280	562	Escherichia coli O25b:H4	strain=O25b:H4		latest	Complete Genome	Major	Full	2016-06-15	ASM187448v1	Igenbio, Inc	GCA_001874485.1	identical	https://ftp.ncbi.nlm.nih.gov/genomes/all/GCF/001/874/485/GCF_001874485.1_ASM187448v1			na
GCF_001886535.1	PRJNA224116	SAMN06029893		na	562	562	Escherichia coli	strain=MRSN352231		latest	Complete Genome	Major	Full	2016-11-28	ASM188653v1	Walter Reed Army Institute of Research	GCA_001886535.1	identical	https://ftp.ncbi.nlm.nih.gov/genomes/all/GCF/001/886/535/GCF_001886535.1_ASM188653v1			na
GCF_001886555.1	PRJNA224116	SAMN06029895		na	562	562	Escherichia coli	strain=MRSN346638		latest	Complete Genome	Major	Full	2016-11-28	ASM188655v1	Walter Reed Army Institute of Research	GCA_001886555.1	identical	https://ftp.ncbi.nlm.nih.gov/genomes/all/GCF/001/886/555/GCF_001886555.1_ASM188655v1			na
GCF_001886575.1	PRJNA224116	SAMN06029896		na	562	562	Escherichia coli	strain=MRSN346355		latest	Complete Genome	Major	Full	2016-11-28	ASM188657v1	Walter Reed Army Institute of Research	GCA_001886575.1	identical	https://ftp.ncbi.nlm.nih.gov/genomes/all/GCF/001/886/575/GCF_001886575.1_ASM188657v1			na
GCF_001886755.1	PRJNA224116	SAMN06029894		na	562	562	Escherichia coli	strain=MRSN346595		latest	Complete Genome	Major	Full	2016-11-28	ASM188675v1	Walter Reed Army Institute of Research	GCA_001886755.1	identical	https://ftp.ncbi.nlm.nih.gov/genomes/all/GCF/001/886/755/GCF_001886755.1_ASM188675v1			na
GCF_001886895.1	PRJNA224116	SAMN04243989		na	562	562	Escherichia coli	strain=FORC_029		latest	Complete Genome	Major	Full	2016-11-28	ASM188689v1	Food-borne Pathogen Omics Research Center, FORC	GCA_001886895.1	identical	https://ftp.ncbi.nlm.nih.gov/genomes/all/GCF/001/886/895/GCF_001886895.1_ASM188689v1			na
GCF_001886935.1	PRJNA224116	SAMN04965119		na	562	562	Escherichia coli	strain=FORC_041		latest	Complete Genome	Major	Full	2016-11-28	ASM188693v1	Food-borne Pathogen Omics Research Center, FORC	GCA_001886935.1	identical	https://ftp.ncbi.nlm.nih.gov/genomes/all/GCF/001/886/935/GCF_001886935.1_ASM188693v1			na
GCF_001888075.1	PRJNA224116	SAMN05945146		na	562	562	Escherichia coli	strain=FMU073332		latest	Complete Genome	Major	Full	2016-12-02	ASM188807v1	Centro de Ciencias Genomicas	GCA_001888075.1	identical	https://ftp.ncbi.nlm.nih.gov/genomes/all/GCF/001/888/075/GCF_001888075.1_ASM188807v1			na
GCF_001890205.1	PRJNA224116	SAMN05544764		na	562	562	Escherichia coli	strain=155		latest	Complete Genome	Major	Full	2016-12-07	ASM189020v1	United State Department of Agriculture	GCA_001890205.1	identical	https://ftp.ncbi.nlm.nih.gov/genomes/all/GCF/001/890/205/GCF_001890205.1_ASM189020v1			na
GCF_001890225.1	PRJNA224116	SAMN05544766		na	562	562	Escherichia coli	strain=272		latest	Complete Genome	Major	Full	2016-12-07	ASM189022v1	United State Department of Agriculture	GCA_001890225.1	identical	https://ftp.ncbi.nlm.nih.gov/genomes/all/GCF/001/890/225/GCF_001890225.1_ASM189022v1			na
GCF_001890245.1	PRJNA224116	SAMN05544767		na	562	562	Escherichia coli	strain=472		latest	Complete Genome	Major	Full	2016-12-07	ASM189024v1	United State Department of Agriculture	GCA_001890245.1	identical	https://ftp.ncbi.nlm.nih.gov/genomes/all/GCF/001/890/245/GCF_001890245.1_ASM189024v1			na
GCF_001890265.1	PRJNA224116	SAMN05544765		na	562	562	Escherichia coli	strain=350		latest	Complete Genome	Major	Full	2016-12-07	ASM189026v1	United State Department of Agriculture	GCA_001890265.1	identical	https://ftp.ncbi.nlm.nih.gov/genomes/all/GCF/001/890/265/GCF_001890265.1_ASM189026v1			na
GCF_001890285.2	PRJNA224116	SAMN05544760		na	562	562	Escherichia coli	strain=9000		latest	Complete Genome	Major	Full	2020-10-09	ASM189028v2	United State Department of Agriculture	GCA_001890285.2	identical	https://ftp.ncbi.nlm.nih.gov/genomes/all/GCF/001/890/285/GCF_001890285.2_ASM189028v2			na
GCF_001890305.1	PRJNA224116	SAMN05544762		na	562	562	Escherichia coli	strain=7784		latest	Complete Genome	Major	Full	2016-12-07	ASM189030v1	United State Department of Agriculture	GCA_001890305.1	identical	https://ftp.ncbi.nlm.nih.gov/genomes/all/GCF/001/890/305/GCF_001890305.1_ASM189030v1			na
GCF_001890325.1	PRJNA224116	SAMN05544768		na	562	562	Escherichia coli	strain=319		latest	Complete Genome	Major	Full	2016-12-07	ASM189032v1	United State Department of Agriculture	GCA_001890325.1	identical	https://ftp.ncbi.nlm.nih.gov/genomes/all/GCF/001/890/325/GCF_001890325.1_ASM189032v1			na
GCF_001890345.1	PRJNA224116	SAMN05544761		na	562	562	Escherichia coli	strain=10671		latest	Complete Genome	Major	Full	2016-12-07	ASM189034v1	United State Department of Agriculture	GCA_001890345.1	identical	https://ftp.ncbi.nlm.nih.gov/genomes/all/GCF/001/890/345/GCF_001890345.1_ASM189034v1			na
GCF_001890365.1	PRJNA224116	SAMN06067968		na	562	562	Escherichia coli	strain=MRSN346647		latest	Complete Genome	Major	Full	2016-12-07	ASM189036v1	Walter Reed Army Institute of Research	GCA_001890365.1	identical	https://ftp.ncbi.nlm.nih.gov/genomes/all/GCF/001/890/365/GCF_001890365.1_ASM189036v1			na
GCF_001900295.1	PRJNA224116	SAMN03252409		na	562	562	Escherichia coli	strain=C1		latest	Complete Genome	Major	Full	2016-12-12	ASM190029v1	Nanjing Agricultural University	GCA_001900295.1	identical	https://ftp.ncbi.nlm.nih.gov/genomes/all/GCF/001/900/295/GCF_001900295.1_ASM190029v1			na
GCF_001900315.1	PRJNA224116	SAMN03252412		na	562	562	Escherichia coli	strain=C4		latest	Complete Genome	Major	Full	2016-12-12	ASM190031v1	Nanjing Agricultural University	GCA_001900315.1	identical	https://ftp.ncbi.nlm.nih.gov/genomes/all/GCF/001/900/315/GCF_001900315.1_ASM190031v1			na
GCF_001900335.1	PRJNA224116	SAMN03252417		na	562	562	Escherichia coli	strain=C10		latest	Complete Genome	Major	Full	2016-12-12	ASM190033v1	Nanjing Agricultural University	GCA_001900335.1	identical	https://ftp.ncbi.nlm.nih.gov/genomes/all/GCF/001/900/335/GCF_001900335.1_ASM190033v1			na
GCF_001900355.1	PRJNA224116	SAMN03252418		na	562	562	Escherichia coli	strain=C11		latest	Complete Genome	Major	Full	2016-12-12	ASM190035v1	Nanjing Agricultural University	GCA_001900355.1	identical	https://ftp.ncbi.nlm.nih.gov/genomes/all/GCF/001/900/355/GCF_001900355.1_ASM190035v1			na
GCF_001900375.1	PRJNA224116	SAMN03252425		na	562	562	Escherichia coli	strain=D7		latest	Complete Genome	Major	Full	2016-12-12	ASM190037v1	Nanjing Agricultural University	GCA_001900375.1	identical	https://ftp.ncbi.nlm.nih.gov/genomes/all/GCF/001/900/375/GCF_001900375.1_ASM190037v1			na
GCF_001900395.1	PRJNA224116	SAMN03252426		na	562	562	Escherichia coli	strain=D8		latest	Complete Genome	Major	Full	2016-12-12	ASM190039v1	Nanjing Agricultural University	GCA_001900395.1	identical	https://ftp.ncbi.nlm.nih.gov/genomes/all/GCF/001/900/395/GCF_001900395.1_ASM190039v1			na
GCF_001900415.1	PRJNA224116	SAMN03252432		na	562	562	Escherichia coli	strain=H5		latest	Complete Genome	Major	Full	2016-12-12	ASM190041v1	Nanjing Agricultural University	GCA_001900415.1	identical	https://ftp.ncbi.nlm.nih.gov/genomes/all/GCF/001/900/415/GCF_001900415.1_ASM190041v1			na
GCF_001900435.1	PRJNA224116	SAMN03252433		na	562	562	Escherichia coli	strain=H6		latest	Complete Genome	Major	Full	2016-12-12	ASM190043v1	Nanjing Agricultural University	GCA_001900435.1	identical	https://ftp.ncbi.nlm.nih.gov/genomes/all/GCF/001/900/435/GCF_001900435.1_ASM190043v1			na
GCF_001900455.1	PRJNA224116	SAMN03252434		na	562	562	Escherichia coli	strain=H7		latest	Complete Genome	Major	Full	2016-12-12	ASM190045v1	Nanjing Agricultural University	GCA_001900455.1	identical	https://ftp.ncbi.nlm.nih.gov/genomes/all/GCF/001/900/455/GCF_001900455.1_ASM190045v1			na
GCF_001900475.1	PRJNA224116	SAMN03252436		na	562	562	Escherichia coli	strain=H10		latest	Complete Genome	Major	Full	2016-12-12	ASM190047v1	Nanjing Agricultural University	GCA_001900475.1	identical	https://ftp.ncbi.nlm.nih.gov/genomes/all/GCF/001/900/475/GCF_001900475.1_ASM190047v1			na
GCF_001900495.1	PRJNA224116	SAMN03252410		na	562	562	Escherichia coli	strain=C2		latest	Complete Genome	Major	Full	2016-12-12	ASM190049v1	Nanjing Agricultural University	GCA_001900495.1	identical	https://ftp.ncbi.nlm.nih.gov/genomes/all/GCF/001/900/495/GCF_001900495.1_ASM190049v1			na
GCF_001900515.1	PRJNA224116	SAMN03252411		na	562	562	Escherichia coli	strain=C3		latest	Complete Genome	Major	Full	2016-12-12	ASM190051v1	Nanjing Agricultural University	GCA_001900515.1	identical	https://ftp.ncbi.nlm.nih.gov/genomes/all/GCF/001/900/515/GCF_001900515.1_ASM190051v1			na
GCF_001900535.1	PRJNA224116	SAMN03252413		na	562	562	Escherichia coli	strain=C5		latest	Complete Genome	Major	Full	2016-12-12	ASM190053v1	Nanjing Agricultural University	GCA_001900535.1	identical	https://ftp.ncbi.nlm.nih.gov/genomes/all/GCF/001/900/535/GCF_001900535.1_ASM190053v1			na
GCF_001900555.1	PRJNA224116	SAMN03252415		na	562	562	Escherichia coli	strain=C8		latest	Complete Genome	Major	Full	2016-12-12	ASM190055v1	Nanjing Agricultural University	GCA_001900555.1	identical	https://ftp.ncbi.nlm.nih.gov/genomes/all/GCF/001/900/555/GCF_001900555.1_ASM190055v1			na
GCF_001900575.1	PRJNA224116	SAMN03252416		na	562	562	Escherichia coli	strain=C9		latest	Complete Genome	Major	Full	2016-12-12	ASM190057v1	Nanjing Agricultural University	GCA_001900575.1	identical	https://ftp.ncbi.nlm.nih.gov/genomes/all/GCF/001/900/575/GCF_001900575.1_ASM190057v1			na
GCF_001900595.1	PRJNA224116	SAMN03252419		na	562	562	Escherichia coli	strain=D1		latest	Complete Genome	Major	Full	2016-12-12	ASM190059v1	Nanjing Agricultural University	GCA_001900595.1	identical	https://ftp.ncbi.nlm.nih.gov/genomes/all/GCF/001/900/595/GCF_001900595.1_ASM190059v1			na
GCF_001900615.1	PRJNA224116	SAMN03252420		na	562	562	Escherichia coli	strain=D2		latest	Complete Genome	Major	Full	2016-12-12	ASM190061v1	Nanjing Agricultural University	GCA_001900615.1	identical	https://ftp.ncbi.nlm.nih.gov/genomes/all/GCF/001/900/615/GCF_001900615.1_ASM190061v1			na
GCF_001900635.1	PRJNA224116	SAMN03252421		na	562	562	Escherichia coli	strain=D3		latest	Complete Genome	Major	Full	2016-12-12	ASM190063v1	Nanjing Agricultural University	GCA_001900635.1	identical	https://ftp.ncbi.nlm.nih.gov/genomes/all/GCF/001/900/635/GCF_001900635.1_ASM190063v1			na
GCF_001900655.1	PRJNA224116	SAMN03252422		na	562	562	Escherichia coli	strain=D4		latest	Complete Genome	Major	Full	2016-12-12	ASM190065v1	Nanjing Agricultural University	GCA_001900655.1	identical	https://ftp.ncbi.nlm.nih.gov/genomes/all/GCF/001/900/655/GCF_001900655.1_ASM190065v1			na
GCF_001900675.1	PRJNA224116	SAMN03252423		na	562	562	Escherichia coli	strain=D5		latest	Complete Genome	Major	Full	2016-12-12	ASM190067v1	Nanjing Agricultural University	GCA_001900675.1	identical	https://ftp.ncbi.nlm.nih.gov/genomes/all/GCF/001/900/675/GCF_001900675.1_ASM190067v1			na
GCF_001900695.1	PRJNA224116	SAMN03252424		na	562	562	Escherichia coli	strain=D6		latest	Complete Genome	Major	Full	2016-12-12	ASM190069v1	Nanjing Agricultural University	GCA_001900695.1	identical	https://ftp.ncbi.nlm.nih.gov/genomes/all/GCF/001/900/695/GCF_001900695.1_ASM190069v1			na
GCF_001900715.1	PRJNA224116	SAMN03252427		na	562	562	Escherichia coli	strain=D9		latest	Complete Genome	Major	Full	2016-12-12	ASM190071v1	Nanjing Agricultural University	GCA_001900715.1	identical	https://ftp.ncbi.nlm.nih.gov/genomes/all/GCF/001/900/715/GCF_001900715.1_ASM190071v1			na
GCF_001900735.1	PRJNA224116	SAMN03252428		na	562	562	Escherichia coli	strain=D10		latest	Complete Genome	Major	Full	2016-12-12	ASM190073v1	Nanjing Agricultural University	GCA_001900735.1	identical	https://ftp.ncbi.nlm.nih.gov/genomes/all/GCF/001/900/735/GCF_001900735.1_ASM190073v1			na
GCF_001900775.1	PRJNA224116	SAMN03252429		na	562	562	Escherichia coli	strain=H1		latest	Complete Genome	Major	Full	2016-12-12	ASM190077v1	Nanjing Agricultural University	GCA_001900775.1	identical	https://ftp.ncbi.nlm.nih.gov/genomes/all/GCF/001/900/775/GCF_001900775.1_ASM190077v1			na
GCF_001900795.1	PRJNA224116	SAMN03252430		na	562	562	Escherichia coli	strain=H2		latest	Complete Genome	Major	Full	2016-12-12	ASM190079v1	Nanjing Agricultural University	GCA_001900795.1	identical	https://ftp.ncbi.nlm.nih.gov/genomes/all/GCF/001/900/795/GCF_001900795.1_ASM190079v1			na
GCF_001900815.1	PRJNA224116	SAMN03252431		na	562	562	Escherichia coli	strain=H3		latest	Complete Genome	Major	Full	2016-12-12	ASM190081v1	Nanjing Agricultural University	GCA_001900815.1	identical	https://ftp.ncbi.nlm.nih.gov/genomes/all/GCF/001/900/815/GCF_001900815.1_ASM190081v1			na
GCF_001900835.1	PRJNA224116	SAMN03252435		na	562	562	Escherichia coli	strain=H8		latest	Complete Genome	Major	Full	2016-12-12	ASM190083v1	Nanjing Agricultural University	GCA_001900835.1	identical	https://ftp.ncbi.nlm.nih.gov/genomes/all/GCF/001/900/835/GCF_001900835.1_ASM190083v1			na
GCF_001900885.1	PRJNA224116	SAMN03252437		na	562	562	Escherichia coli	strain=H14		latest	Complete Genome	Major	Full	2016-12-12	ASM190088v1	Nanjing Agricultural University	GCA_001900885.1	identical	https://ftp.ncbi.nlm.nih.gov/genomes/all/GCF/001/900/885/GCF_001900885.1_ASM190088v1			na
GCF_001900905.1	PRJNA224116	SAMN03252450		na	562	562	Escherichia coli	strain=S3		latest	Complete Genome	Major	Full	2016-12-12	ASM190090v1	Nanjing Agricultural University	GCA_001900905.1	identical	https://ftp.ncbi.nlm.nih.gov/genomes/all/GCF/001/900/905/GCF_001900905.1_ASM190090v1			na
GCF_001900925.1	PRJNA224116	SAMN03252452		na	562	562	Escherichia coli	strain=S21		latest	Complete Genome	Major	Full	2016-12-12	ASM190092v1	Nanjing Agricultural University	GCA_001900925.1	identical	https://ftp.ncbi.nlm.nih.gov/genomes/all/GCF/001/900/925/GCF_001900925.1_ASM190092v1			na
GCF_001900945.1	PRJNA224116	SAMN03252454		na	562	562	Escherichia coli	strain=S40		latest	Complete Genome	Major	Full	2016-12-12	ASM190094v1	Nanjing Agricultural University	GCA_001900945.1	identical	https://ftp.ncbi.nlm.nih.gov/genomes/all/GCF/001/900/945/GCF_001900945.1_ASM190094v1			na
GCF_001900965.1	PRJNA224116	SAMN03252455		na	562	562	Escherichia coli	strain=S42		latest	Complete Genome	Major	Full	2016-12-12	ASM190096v1	Nanjing Agricultural University	GCA_001900965.1	identical	https://ftp.ncbi.nlm.nih.gov/genomes/all/GCF/001/900/965/GCF_001900965.1_ASM190096v1			na
GCF_001900985.1	PRJNA224116	SAMN03252456		na	562	562	Escherichia coli	strain=S43		latest	Complete Genome	Major	Full	2016-12-12	ASM190098v1	Nanjing Agricultural University	GCA_001900985.1	identical	https://ftp.ncbi.nlm.nih.gov/genomes/all/GCF/001/900/985/GCF_001900985.1_ASM190098v1			na
GCF_001901005.1	PRJNA224116	SAMN03252438		na	562	562	Escherichia coli	strain=H15		latest	Complete Genome	Major	Full	2016-12-12	ASM190100v1	Nanjing Agricultural University	GCA_001901005.1	identical	https://ftp.ncbi.nlm.nih.gov/genomes/all/GCF/001/901/005/GCF_001901005.1_ASM190100v1			na
GCF_001901025.1	PRJNA224116	SAMN03252439		na	562	562	Escherichia coli	strain=M1		latest	Complete Genome	Major	Full	2016-12-12	ASM190102v1	Nanjing Agricultural University	GCA_001901025.1	identical	https://ftp.ncbi.nlm.nih.gov/genomes/all/GCF/001/901/025/GCF_001901025.1_ASM190102v1			na
GCF_001901045.1	PRJNA224116	SAMN03252440		na	562	562	Escherichia coli	strain=M3		latest	Complete Genome	Major	Full	2016-12-12	ASM190104v1	Nanjing Agricultural University	GCA_001901045.1	identical	https://ftp.ncbi.nlm.nih.gov/genomes/all/GCF/001/901/045/GCF_001901045.1_ASM190104v1			na
GCF_001901065.1	PRJNA224116	SAMN03252441		na	562	562	Escherichia coli	strain=M6		latest	Complete Genome	Major	Full	2016-12-12	ASM190106v1	Nanjing Agricultural University	GCA_001901065.1	identical	https://ftp.ncbi.nlm.nih.gov/genomes/all/GCF/001/901/065/GCF_001901065.1_ASM190106v1			na
GCF_001901085.1	PRJNA224116	SAMN03252442		na	562	562	Escherichia coli	strain=M8		latest	Complete Genome	Major	Full	2016-12-12	ASM190108v1	Nanjing Agricultural University	GCA_001901085.1	identical	https://ftp.ncbi.nlm.nih.gov/genomes/all/GCF/001/901/085/GCF_001901085.1_ASM190108v1			na
GCF_001901105.1	PRJNA224116	SAMN03252443		na	562	562	Escherichia coli	strain=M9		latest	Complete Genome	Major	Full	2016-12-12	ASM190110v1	Nanjing Agricultural University	GCA_001901105.1	identical	https://ftp.ncbi.nlm.nih.gov/genomes/all/GCF/001/901/105/GCF_001901105.1_ASM190110v1			na
GCF_001901125.1	PRJNA224116	SAMN03252444		na	562	562	Escherichia coli	strain=M10		latest	Complete Genome	Major	Full	2016-12-12	ASM190112v1	Nanjing Agricultural University	GCA_001901125.1	identical	https://ftp.ncbi.nlm.nih.gov/genomes/all/GCF/001/901/125/GCF_001901125.1_ASM190112v1			na
GCF_001901145.1	PRJNA224116	SAMN03252445		na	562	562	Escherichia coli	strain=M11		latest	Complete Genome	Major	Full	2016-12-12	ASM190114v1	Nanjing Agricultural University	GCA_001901145.1	identical	https://ftp.ncbi.nlm.nih.gov/genomes/all/GCF/001/901/145/GCF_001901145.1_ASM190114v1			na
GCF_001901165.1	PRJNA224116	SAMN03252446		na	562	562	Escherichia coli	strain=M15		latest	Complete Genome	Major	Full	2016-12-12	ASM190116v1	Nanjing Agricultural University	GCA_001901165.1	identical	https://ftp.ncbi.nlm.nih.gov/genomes/all/GCF/001/901/165/GCF_001901165.1_ASM190116v1			na
GCF_001901185.1	PRJNA224116	SAMN03252447		na	562	562	Escherichia coli	strain=M18		latest	Complete Genome	Major	Full	2016-12-12	ASM190118v1	Nanjing Agricultural University	GCA_001901185.1	identical	https://ftp.ncbi.nlm.nih.gov/genomes/all/GCF/001/901/185/GCF_001901185.1_ASM190118v1			na
GCF_001901215.1	PRJNA224116	SAMN03252448		na	562	562	Escherichia coli	strain=M19		latest	Complete Genome	Major	Full	2016-12-12	ASM190121v1	Nanjing Agricultural University	GCA_001901215.1	identical	https://ftp.ncbi.nlm.nih.gov/genomes/all/GCF/001/901/215/GCF_001901215.1_ASM190121v1			na
GCF_001901315.1	PRJNA224116	SAMN03252449		na	562	562	Escherichia coli	strain=S1		latest	Complete Genome	Major	Full	2016-12-12	ASM190131v1	Nanjing Agricultural University	GCA_001901315.1	identical	https://ftp.ncbi.nlm.nih.gov/genomes/all/GCF/001/901/315/GCF_001901315.1_ASM190131v1			na
GCF_001901365.1	PRJNA224116	SAMN03252453		na	562	562	Escherichia coli	strain=S30		latest	Complete Genome	Major	Full	2016-12-12	ASM190136v1	Nanjing Agricultural University	GCA_001901365.1	identical	https://ftp.ncbi.nlm.nih.gov/genomes/all/GCF/001/901/365/GCF_001901365.1_ASM190136v1			na
GCF_001901405.1	PRJNA224116	SAMN03252457		na	562	562	Escherichia coli	strain=S50		latest	Complete Genome	Major	Full	2016-12-12	ASM190140v1	Nanjing Agricultural University	GCA_001901405.1	identical	https://ftp.ncbi.nlm.nih.gov/genomes/all/GCF/001/901/405/GCF_001901405.1_ASM190140v1			na
GCF_001901425.1	PRJNA224116	SAMN03252414		na	562	562	Escherichia coli	strain=C7		latest	Complete Genome	Major	Full	2016-12-12	ASM190142v1	Nanjing Agricultural University	GCA_001901425.1	identical	https://ftp.ncbi.nlm.nih.gov/genomes/all/GCF/001/901/425/GCF_001901425.1_ASM190142v1			na
GCF_001901445.1	PRJNA224116	SAMN03252458		na	562	562	Escherichia coli	strain=S56		latest	Complete Genome	Major	Full	2016-12-12	ASM190144v1	Nanjing Agricultural University	GCA_001901445.1	identical	https://ftp.ncbi.nlm.nih.gov/genomes/all/GCF/001/901/445/GCF_001901445.1_ASM190144v1			na
GCF_001901465.1	PRJNA224116	SAMN03252451		na	562	562	Escherichia coli	strain=S10		latest	Complete Genome	Major	Full	2016-12-12	ASM190146v1	Nanjing Agricultural University	GCA_001901465.1	identical	https://ftp.ncbi.nlm.nih.gov/genomes/all/GCF/001/901/465/GCF_001901465.1_ASM190146v1			na
GCF_001932515.1	PRJNA224116	SAMN06115651		na	562	562	Escherichia coli	strain=tolC-		latest	Complete Genome	Major	Full	2017-01-03	ASM193251v1	Helmholtz-Centre for Infection Research	GCA_001932515.1	identical	https://ftp.ncbi.nlm.nih.gov/genomes/all/GCF/001/932/515/GCF_001932515.1_ASM193251v1			na
GCF_001936315.1	PRJNA224116	SAMN05853574		na	562	562	Escherichia coli	strain=SLK172		latest	Complete Genome	Major	Full	2017-01-05	ASM193631v1	Tianjin Biochip Corporation	GCA_001936315.1	identical	https://ftp.ncbi.nlm.nih.gov/genomes/all/GCF/001/936/315/GCF_001936315.1_ASM193631v1			na
GCF_001969285.3	PRJNA224116	SAMN06197014		na	562	562	Escherichia coli	strain=WCHEC050613		latest	Complete Genome	Major	Full	2019-08-22	ASM196928v4	West China Hospital, Sichuan University	GCA_001969285.4	identical	https://ftp.ncbi.nlm.nih.gov/genomes/all/GCF/001/969/285/GCF_001969285.3_ASM196928v4			na
GCF_001971765.1	PRJNA224116	SAMN06236809		na	562	562	Escherichia coli	strain=XH990		latest	Complete Genome	Major	Full	2017-01-26	ASM197176v1	Zhejiang University	GCA_001971765.1	identical	https://ftp.ncbi.nlm.nih.gov/genomes/all/GCF/001/971/765/GCF_001971765.1_ASM197176v1			na
GCF_001999185.1	PRJNA224116	SAMN06227049		na	562	562	Escherichia coli	strain=MGY		latest	Complete Genome	Major	Full	2017-02-14	ASM199918v1	sequencing center: Beijing Genomics Institute (BGI)	GCA_001999185.1	identical	https://ftp.ncbi.nlm.nih.gov/genomes/all/GCF/001/999/185/GCF_001999185.1_ASM199918v1			na
GCF_002007705.1	PRJNA224116	SAMN06314933		na	562	562	Escherichia coli	strain=NCTC86		latest	Complete Genome	Major	Full	2017-02-28	ASM200770v1	National University of Singapore and Genome Institute of Singapore	GCA_002007705.1	identical	https://ftp.ncbi.nlm.nih.gov/genomes/all/GCF/002/007/705/GCF_002007705.1_ASM200770v1			na
GCF_002009315.1	PRJNA224116	SAMN06344815		na	562	562	Escherichia coli	strain=MDR_56		latest	Complete Genome	Major	Full	2017-03-02	ASM200931v1	Centers for Disease Control and Prevention	GCA_002009315.1	identical	https://ftp.ncbi.nlm.nih.gov/genomes/all/GCF/002/009/315/GCF_002009315.1_ASM200931v1			na
GCF_002011945.1	PRJNA224116	SAMN05511177		na	562	562	Escherichia coli	strain=Ecol_224		latest	Complete Genome	Major	Full	2017-03-03	ASM201194v1	University of Oxford	GCA_002011945.1	identical	https://ftp.ncbi.nlm.nih.gov/genomes/all/GCF/002/011/945/GCF_002011945.1_ASM201194v1			na
GCF_002011965.1	PRJNA224116	SAMN05511184		na	562	562	Escherichia coli	strain=Ecol_276		latest	Complete Genome	Major	Full	2017-03-03	ASM201196v1	University of Oxford	GCA_002011965.1	identical	https://ftp.ncbi.nlm.nih.gov/genomes/all/GCF/002/011/965/GCF_002011965.1_ASM201196v1			na
GCF_002011985.1	PRJNA224116	SAMN05511183		na	562	562	Escherichia coli	strain=Ecol_316		latest	Complete Genome	Major	Full	2017-03-03	ASM201198v1	University of Oxford	GCA_002011985.1	identical	https://ftp.ncbi.nlm.nih.gov/genomes/all/GCF/002/011/985/GCF_002011985.1_ASM201198v1			na
GCF_002012005.1	PRJNA224116	SAMN05511179		na	562	562	Escherichia coli	strain=Ecol_517		latest	Complete Genome	Major	Full	2017-03-03	ASM201200v1	University of Oxford	GCA_002012005.1	identical	https://ftp.ncbi.nlm.nih.gov/genomes/all/GCF/002/012/005/GCF_002012005.1_ASM201200v1			na
GCF_002012025.1	PRJNA224116	SAMN05511186		na	562	562	Escherichia coli	strain=Ecol_542		latest	Complete Genome	Major	Full	2017-03-03	ASM201202v1	University of Oxford	GCA_002012025.1	identical	https://ftp.ncbi.nlm.nih.gov/genomes/all/GCF/002/012/025/GCF_002012025.1_ASM201202v1			na
GCF_002012045.1	PRJNA224116	SAMN05511169		na	562	562	Escherichia coli	strain=Ecol_545		latest	Complete Genome	Major	Full	2017-03-03	ASM201204v1	University of Oxford	GCA_002012045.1	identical	https://ftp.ncbi.nlm.nih.gov/genomes/all/GCF/002/012/045/GCF_002012045.1_ASM201204v1			na
GCF_002012065.1	PRJNA224116	SAMN05511161		na	562	562	Escherichia coli	strain=Ecol_656		latest	Complete Genome	Major	Full	2017-03-03	ASM201206v1	University of Oxford	GCA_002012065.1	identical	https://ftp.ncbi.nlm.nih.gov/genomes/all/GCF/002/012/065/GCF_002012065.1_ASM201206v1			na
GCF_002012085.1	PRJNA224116	SAMN05511152		na	562	562	Escherichia coli	strain=Ecol_AZ146		latest	Complete Genome	Major	Full	2017-03-03	ASM201208v1	University of Oxford	GCA_002012085.1	identical	https://ftp.ncbi.nlm.nih.gov/genomes/all/GCF/002/012/085/GCF_002012085.1_ASM201208v1			na
GCF_002012105.1	PRJNA224116	SAMN05511182		na	562	562	Escherichia coli	strain=Ecol_AZ147		latest	Complete Genome	Major	Full	2017-03-03	ASM201210v1	University of Oxford	GCA_002012105.1	identical	https://ftp.ncbi.nlm.nih.gov/genomes/all/GCF/002/012/105/GCF_002012105.1_ASM201210v1			na
GCF_002012125.1	PRJNA224116	SAMN05511168		na	562	562	Escherichia coli	strain=Ecol_AZ155		latest	Complete Genome	Major	Full	2017-03-03	ASM201212v1	University of Oxford	GCA_002012125.1	identical	https://ftp.ncbi.nlm.nih.gov/genomes/all/GCF/002/012/125/GCF_002012125.1_ASM201212v1			na
GCF_002012145.1	PRJNA224116	SAMN05511159		na	562	562	Escherichia coli	strain=Ecol_AZ159		latest	Complete Genome	Major	Full	2017-03-03	ASM201214v1	University of Oxford	GCA_002012145.1	identical	https://ftp.ncbi.nlm.nih.gov/genomes/all/GCF/002/012/145/GCF_002012145.1_ASM201214v1			na
GCF_002012165.1	PRJNA224116	SAMN05511185		na	562	562	Escherichia coli	strain=Ecol_AZ162		latest	Complete Genome	Major	Full	2017-03-03	ASM201216v1	University of Oxford	GCA_002012165.1	identical	https://ftp.ncbi.nlm.nih.gov/genomes/all/GCF/002/012/165/GCF_002012165.1_ASM201216v1			na
GCF_002012205.1	PRJNA224116	SAMN05511148		na	562	562	Escherichia coli	strain=Ecol_867		latest	Complete Genome	Major	Full	2017-03-03	ASM201220v1	University of Oxford	GCA_002012205.1	identical	https://ftp.ncbi.nlm.nih.gov/genomes/all/GCF/002/012/205/GCF_002012205.1_ASM201220v1			na
GCF_002012225.1	PRJNA224116	SAMN05511150		na	562	562	Escherichia coli	strain=Ecol_881		latest	Complete Genome	Major	Full	2017-03-03	ASM201222v1	University of Oxford	GCA_002012225.1	identical	https://ftp.ncbi.nlm.nih.gov/genomes/all/GCF/002/012/225/GCF_002012225.1_ASM201222v1			na
GCF_002012245.1	PRJNA224116	SAMN05511160		na	562	562	Escherichia coli	strain=Ecol_AZ153		latest	Complete Genome	Major	Full	2017-03-03	ASM201224v1	University of Oxford	GCA_002012245.1	identical	https://ftp.ncbi.nlm.nih.gov/genomes/all/GCF/002/012/245/GCF_002012245.1_ASM201224v1			na
GCF_002012265.1	PRJNA224116	SAMN05511166		na	562	562	Escherichia coli	strain=Ecol_AZ161		latest	Complete Genome	Major	Full	2017-03-03	ASM201226v1	University of Oxford	GCA_002012265.1	identical	https://ftp.ncbi.nlm.nih.gov/genomes/all/GCF/002/012/265/GCF_002012265.1_ASM201226v1			na
GCF_002012305.1	PRJNA224116	SAMN05511157		na	562	562	Escherichia coli	strain=Ecol_244		latest	Complete Genome	Major	Full	2017-03-03	ASM201230v1	University of Oxford	GCA_002012305.1	identical	https://ftp.ncbi.nlm.nih.gov/genomes/all/GCF/002/012/305/GCF_002012305.1_ASM201230v1			na
GCF_002024865.1	PRJNA224116	SAMN06314223		na	569579	562	Escherichia coli NU14	strain=NU14		latest	Complete Genome	Major	Full	2017-03-10	ASM202486v1	National University of Singapore and Genome Institute of Singapore	GCA_002024865.1	identical	https://ftp.ncbi.nlm.nih.gov/genomes/all/GCF/002/024/865/GCF_002024865.1_ASM202486v1			na
GCF_002055605.1	PRJNA224116	SAMN06554468		na	562	562	Escherichia coli	strain=13E0725		latest	Complete Genome	Major	Full	2017-03-21	ASM205560v1	Friedrich-Loeffler-Institut	GCA_002055605.1	identical	https://ftp.ncbi.nlm.nih.gov/genomes/all/GCF/002/055/605/GCF_002055605.1_ASM205560v1			na
GCF_002055635.1	PRJNA224116	SAMN04014959		na	562	562	Escherichia coli	strain=AR_0118		latest	Complete Genome	Major	Full	2017-03-21	ASM205563v1	Centers for Disease Control and Prevention	GCA_002055635.1	identical	https://ftp.ncbi.nlm.nih.gov/genomes/all/GCF/002/055/635/GCF_002055635.1_ASM205563v1			na
GCF_002056065.1	PRJNA224116	SAMN04014902		na	562	562	Escherichia coli	strain=AR_0061		latest	Complete Genome	Major	Full	2017-03-21	ASM205606v1	Centers for Disease Control and Prevention	GCA_002056065.1	identical	https://ftp.ncbi.nlm.nih.gov/genomes/all/GCF/002/056/065/GCF_002056065.1_ASM205606v1			na
GCF_002056145.1	PRJNA224116	SAMN04014910		na	562	562	Escherichia coli	strain=AR_0069		latest	Complete Genome	Major	Full	2017-03-21	ASM205614v1	Centers for Disease Control and Prevention	GCA_002056145.1	identical	https://ftp.ncbi.nlm.nih.gov/genomes/all/GCF/002/056/145/GCF_002056145.1_ASM205614v1			na
GCF_002056635.1	PRJNA224116	SAMN04014945		na	562	562	Escherichia coli	strain=AR_0104		latest	Complete Genome	Major	Full	2017-03-21	ASM205663v1	Centers for Disease Control and Prevention	GCA_002056635.1	identical	https://ftp.ncbi.nlm.nih.gov/genomes/all/GCF/002/056/635/GCF_002056635.1_ASM205663v1			na
GCF_002057245.1	PRJNA224116	SAMN06563569		na	562	562	Escherichia coli	strain=13E0780		latest	Complete Genome	Major	Full	2017-03-21	ASM205724v1	Friedrich-Loeffler-Institut	GCA_002057245.1	identical	https://ftp.ncbi.nlm.nih.gov/genomes/all/GCF/002/057/245/GCF_002057245.1_ASM205724v1			na
GCF_002057355.1	PRJNA224116	SAMN06563579		na	562	562	Escherichia coli	strain=13E0767		latest	Complete Genome	Major	Full	2017-03-21	ASM205735v1	Friedrich-Loeffler-Institut	GCA_002057355.1	identical	https://ftp.ncbi.nlm.nih.gov/genomes/all/GCF/002/057/355/GCF_002057355.1_ASM205735v1			na
GCF_002058765.1	PRJNA224116	SAMN06434185		na	562	562	Escherichia coli	strain=DSM 103246		latest	Complete Genome	Major	Full	2017-03-21	ASM205876v1	Leibniz Institute DSMZ	GCA_002058765.1	identical	https://ftp.ncbi.nlm.nih.gov/genomes/all/GCF/002/058/765/GCF_002058765.1_ASM205876v1			na
GCF_002077195.1	PRJNA224116	SAMN05762409		na	562	562	Escherichia coli	strain=FAM21845		latest	Complete Genome	Major	Full	2017-04-03	ASM207719v1	Agroscope	GCA_002077195.1	identical	https://ftp.ncbi.nlm.nih.gov/genomes/all/GCF/002/077/195/GCF_002077195.1_ASM207719v1			na
GCF_002078275.1	PRJNA224116	SAMN04497926		na	562	562	Escherichia coli	strain=BLK9		latest	Complete Genome	Major	Full	2017-04-04	ASM207827v1	Seqomics Ltd.	GCA_002078275.1	identical	https://ftp.ncbi.nlm.nih.gov/genomes/all/GCF/002/078/275/GCF_002078275.1_ASM207827v1			na
GCF_002078295.1	PRJNA224116	SAMN04505873		na	562	562	Escherichia coli	strain=BLK16		latest	Complete Genome	Major	Full	2017-04-04	ASM207829v1	Seqomics Ltd.	GCA_002078295.1	identical	https://ftp.ncbi.nlm.nih.gov/genomes/all/GCF/002/078/295/GCF_002078295.1_ASM207829v1			na
GCF_002079225.1	PRJNA224116	SAMN06645125		na	498388	562	Escherichia coli C	strain=C		latest	Complete Genome	Major	Full	2017-04-05	ASM207922v1	Drexel University College of Medicine	GCA_002079225.1	identical	https://ftp.ncbi.nlm.nih.gov/genomes/all/GCF/002/079/225/GCF_002079225.1_ASM207922v1			na
GCF_002090355.1	PRJNA224116	SAMN06619924		na	562	562	Escherichia coli	strain=BLR(DE3)		latest	Complete Genome	Major	Full	2017-04-13	ASM209035v1	GlaxoSmithKline Vaccines	GCA_002090355.1	identical	https://ftp.ncbi.nlm.nih.gov/genomes/all/GCF/002/090/355/GCF_002090355.1_ASM209035v1			na
GCF_002105735.1	PRJNA224116	SAMN05414625		na	562	562	Escherichia coli	strain=CFSAN051542		latest	Complete Genome	Major	Full	2017-04-24	ASM210573v1	FDA	GCA_002105735.1	identical	https://ftp.ncbi.nlm.nih.gov/genomes/all/GCF/002/105/735/GCF_002105735.1_ASM210573v1			na
GCF_002116715.2	PRJNA224116	SAMN06819205		na	562	562	Escherichia coli	strain=HB-Coli0		latest	Complete Genome	Minor	Full	2017-05-01	ASM211671v2	Agricultural University of Hebei Province	GCA_002116715.2	identical	https://ftp.ncbi.nlm.nih.gov/genomes/all/GCF/002/116/715/GCF_002116715.2_ASM211671v2			na
GCF_002118095.1	PRJNA224116	SAMN04396805		na	562	562	Escherichia coli	strain=HST04		latest	Complete Genome	Major	Full	2017-04-28	ASM211809v1	Wuhan University	GCA_002118095.1	identical	https://ftp.ncbi.nlm.nih.gov/genomes/all/GCF/002/118/095/GCF_002118095.1_ASM211809v1			na
GCF_002142675.1	PRJNA224116	SAMN06924979		na	562	562	Escherichia coli	strain=Z1002		latest	Complete Genome	Major	Full	2017-05-16	ASM214267v1	The First Affiliated Hospital, School of Medicine, Zhejiang University	GCA_002142675.1	identical	https://ftp.ncbi.nlm.nih.gov/genomes/all/GCF/002/142/675/GCF_002142675.1_ASM214267v1			na
GCF_002142695.1	PRJNA224116	SAMN06828737		na	562	562	Escherichia coli	strain=5CRE51		latest	Complete Genome	Major	Full	2017-05-16	ASM214269v1	Centers for Disease Control, Tawian	GCA_002142695.1	identical	https://ftp.ncbi.nlm.nih.gov/genomes/all/GCF/002/142/695/GCF_002142695.1_ASM214269v1			na
GCF_002142715.1	PRJNA224116	SAMN06925129		na	562	562	Escherichia coli	strain=strain Z247		latest	Complete Genome	Major	Full	2017-05-16	ASM214271v1	The First Affiliated Hospital, School of Medicine, Zhejiang University	GCA_002142715.1	identical	https://ftp.ncbi.nlm.nih.gov/genomes/all/GCF/002/142/715/GCF_002142715.1_ASM214271v1			na
GCF_002156825.1	PRJNA224116	SAMN06924970		na	562	562	Escherichia coli	strain=95JB1		latest	Complete Genome	Major	Full	2017-05-23	ASM215682v1	University of Queensland	GCA_002156825.1	identical	https://ftp.ncbi.nlm.nih.gov/genomes/all/GCF/002/156/825/GCF_002156825.1_ASM215682v1			na
GCF_002156845.1	PRJNA224116	SAMN06947002		na	562	562	Escherichia coli	strain=95NR1		latest	Complete Genome	Major	Full	2017-05-23	ASM215684v1	University of Queensland	GCA_002156845.1	identical	https://ftp.ncbi.nlm.nih.gov/genomes/all/GCF/002/156/845/GCF_002156845.1_ASM215684v1			na
GCF_002157245.1	PRJNA224116	SAMN06808253		na	562	562	Escherichia coli	strain=81009		latest	Complete Genome	Major	Full	2017-05-24	ASM215724v1	Arsanis Biosciences GmbH	GCA_002157245.1	identical	https://ftp.ncbi.nlm.nih.gov/genomes/all/GCF/002/157/245/GCF_002157245.1_ASM215724v1			na
GCF_002163655.1	PRJNA224116	SAMN06093946		na	562	562	Escherichia coli	strain=KSC9		latest	Complete Genome	Major	Full	2017-06-02	ASM216365v1	University of Guelph	GCA_002163655.1	identical	https://ftp.ncbi.nlm.nih.gov/genomes/all/GCF/002/163/655/GCF_002163655.1_ASM216365v1			na
GCF_002163695.1	PRJNA224116	SAMN06165994		na	562	562	Escherichia coli	strain=KSC64		latest	Complete Genome	Major	Full	2017-06-02	ASM216369v1	University of Guelph	GCA_002163695.1	identical	https://ftp.ncbi.nlm.nih.gov/genomes/all/GCF/002/163/695/GCF_002163695.1_ASM216369v1			na
GCF_002163935.1	PRJNA224116	SAMN06166007		na	562	562	Escherichia coli	strain=KSC1031		latest	Complete Genome	Major	Full	2017-06-02	ASM216393v1	University of Guelph	GCA_002163935.1	identical	https://ftp.ncbi.nlm.nih.gov/genomes/all/GCF/002/163/935/GCF_002163935.1_ASM216393v1			na
[truncated: 1,535 more rows]

## Sheet: Salmonella enterica
Salmonella enterica reference genome used . Total 1021 complete level Salmonella enterica genomes were used.
[truncated: 1,022 more rows]

## Sheet: Staphylococcus aureus
Staphylococcus aureus reference genome used . Total 671 complete level Staphylococcus aureus genomes were used.
[truncated: 672 more rows]

## Sheet: Listeria monocytogenes
Listeria monocytogenes reference genome used . Total 262 complete level Listeria monocytogenes genomes were used.
[truncated: 263 more rows]

[truncated: 1 more sheets: Pseudomonas aeruginos ]
